# Supplementary material for: Verticillium longisporum Elicits Media-Dependent Secretome Responses With Capacity to Distinguish Between Plant-Related Environments
Source: Front Microbiol. 2020 Aug 6;11:1876. doi: 10.3389/fmicb.2020.01876 (PMC7423881; doi:10.3389/fmicb.2020.01876)
Supplement: TABLE S4 — Annotation of identified proteins in SXM and xylem sap. [file Table_4.xlsx]

## Sheet: Supplementary Table 4
Supplementary Table 4. Annotation of identified proteins in SXM and xylem sap.
au16-ID	Best Hit V. dahliae JR2	Best Hit V. alfalfae	Domain (InterProScan)	Signal peptide (InterProScan)	dbCAN2	Functional groups	CAZyme Family	SignalP-5.0	WoLF PSORT	WoLF PSORT	eProtBB2_SXM_L1_1-10_med.conf.xls	eProtBB2_SXM_L3_11-20_med.conf.xls	eProtBB4_SXM_L1_21-30_med.conf.xls	eProtBB4_SXM_L2_31-40_med.conf.xls	eProtBB6_SXM_L1_21-30_med.conf.xls	eProtBB6_SXM_L2_31-40_med.conf.xls	eProtBB2_XyS_L1_21-30_med.conf.xls	eProtBB2_XyS_L3_31-40_med.conf.xls	eProtBB4_XyS_L1_1-10-01_med.conf.xls	eProtBB4_XyS_L2_11-20_med.conf.xls	eProtBB6_XyS_L1_1-10_med.conf.xls	eProtBB6_XyS_L2_11-20_med.conf.xls	ratio	maximum	au17-ID	s/l ratio
vl43-au16.g9727.t1	VDAG_JR2_Chr4g05950a	VDBG_05343	IPR008701 (NPP1)	yes	-	Pathogenicity factor		0.9493	extr: 26	vl43-au16.g9727.t1 extr 26	0	0	0	2	0	0	7	8	8	8	10	9	1	8.33333	vl43-au17.g9778.t1	0.836065
vl43-au16.g96.t1	VDAG_JR2_Chr4g05950a	VDBG_05343	IPR008701 (NPP1)	yes	-	Pathogenicity factor		0.9493	extr: 26	vl43-au16.g96.t1 cyto 11.5, cyto_nucl 10, nucl 5.5, pero 5, mito 3	0	0	0	1	0	0	5	6	6	6	8	7	1	6.33333	vl43-au17.g96.t1	0.810611
vl43-au16.g9360.t1	-	VDBG_05827	-	yes	GH134(39-127)	Proteins acting on carbohydrates	GH134	0.9757	extr: 23, mito: 3, plas: 1	vl43-au16.g9360.t1 extr 26	0	0	0	0	0	0	9	9	7	9	5	6	1	7.5	vl43-au17.g9410.t1	0.765242
vl43-au16.g17458.t1	VDAG_JR2_Chr8g11020a	VDBG_06382	IPR011613 (GH15-like), IPR034836 (CBM20)	yes	GH15(46-458)+CBM20(533-623)	Proteins acting on carbohydrates	GH15+CBM20	0.7843	extr: 27	vl43-au16.g17458.t1 extr 27	0	0	0	0	0	0	11	8	8	9	8	5	1	8.16667	vl43-au17.g17505.t1	0.762352
vl43-au16.g11636.t1	VDAG_JR2_Chr4g04440a	VDBG_05484	IPR004302 (Cellulose/chitin-binding protein), IPR034836 (Glucoamylase, CBM20)	yes	AA13(19-250)+CBM20(288-378)	Proteins with domains interacting with carbohydrates	AA13+CBM20	0.9801	extr: 26	vl43-au16.g11636.t1 extr 26	1	0	0	0	4	5	12	10	14	16	16	15	1	13.8333	vl43-au17.g11676.t1	0.705924
vl43-au16.g19320.t1	VDAG_JR2_Chr8g09760a	VDBG_06264	IPR011096 (FTP_domain)	yes	-	Peptidase		0.3994	extr: 23, mito: 2, pero: 1, vacu: 1	vl43-au16.g19320.t1 extr 16, cyto 9.5, cyto_nucl 5.5	5	5	0	0	0	0	15	11	17	17	12	12	1	14	vl43-au17.g19356.t1	0.689289
vl43-au16.g6746.t1	VDAG_JR2_Chr3g11080a	VDBG_07934	cd08983 (GH43_Bt3655-like)	yes	-	Proteins acting on carbohydrates	GH43	0.7894	extr: 19, mito: 5, cyto: 1.5, cyto_nucl: 1.5, vacu: 1	vl43-au16.g6746.t1 extr 22, cyto 2.5, mito 2, cyto_nucl 2	2	0	2	3	0	0	8	9	8	9	7	6	1	7.83333	vl43-au17.g6780.t1	0.681384
vl43-au16.g6892.t1	VDAG_JR2_Chr7g03330a	VDBG_07267	IPR006047 (Glyco_hydro_13_cat_dom)	yes	-	Proteins acting on carbohydrates	GH13	0.9987	extr: 27	vl43-au16.g6892.t1 extr 26	5	4	0	0	0	0	12	13	11	13	11	12	1	12	vl43-au17.g6928.t1	0.679566
vl43-au16.g14388.t1	VDAG_JR2_Chr8g09760a	VDBG_06264	IPR011096 (FTP_domain)	yes	-	Peptidase		0.3994	extr: 23, mito: 2, pero: 1, vacu: 1	vl43-au16.g14388.t1 extr 22, mito 5	6	5	0	0	0	0	16	10	16	16	11	12	1	13.5	vl43-au17.g14436.t1	0.652513
vl43-au16.g13024.t1	VDAG_JR2_Chr8g11020a	VDBG_06382	IPR011613 (GH15-like), IPR034836 (CBM20)	yes	GH15(46-458)+CBM20(533-623)	Proteins acting on carbohydrates	GH15+CBM20	0.7843	extr: 27	vl43-au16.g13024.t1 extr 27	0	0	0	0	0	0	6	3	5	4	3	2	1	3.83333	vl43-au17.g13069.t1	0.61601
vl43-au16.g12522.t1	VDAG_JR2_Chr3g11080a	VDBG_07934	cd08983 (GH43_Bt3655-like)	yes	-	Proteins acting on carbohydrates	GH43	0.7894	extr: 19, mito: 5, cyto: 1.5, cyto_nucl: 1.5, vacu: 1	vl43-au16.g12522.t1 extr 22, mito 3	1	0	2	3	0	0	6	7	6	7	5	4	1	5.83333	vl43-au17.g12566.t1	0.61173
vl43-au16.g3884.t1	VDAG_JR2_Chr2g05460a	VDBG_01559	IPR008701 (NPP1)	yes	-	Pathogenicity factor		0.0095	mito: 24, nucl: 1, plas: 1, E.R.: 1	vl43-au16.g3884.t1 extr 26	2	2	1	1	0	0	5	5	5	5	4	5	1	4.83333	vl43-au17.g3893.t1	0.60805
vl43-au16.g5309.t1	VDAG_JR2_Chr6g09340a	VDBG_09522	IPR008397 (Alginate_lyase_dom)	yes	-	Proteins acting on carbohydrates	PL6	0.9917	extr: 27	vl43-au16.g5309.t1 extr 27	3	3	2	3	1	2	13	12	11	12	7	10	1	10.8333	vl43-au17.g5329.t1	0.587356
vl43-au16.g19470.t1	VDAG_JR2_Chr1g21900a	VDBG_01143	IPR008754 (Peptidase_M43)	yes	-	Peptidase		0.8391	extr: 24, mito: 2, cyto: 1	vl43-au16.g19470.t1 extr 26	3	3	0	0	0	0	10	9	11	12	6	5	1	8.83333	vl43-au17.g19502.t1	0.571297
vl43-au16.g15027.t1	VDAG_JR2_Chr6g09340a	VDBG_09522	IPR008397 (Alginate_lyase_dom)	yes	-	Proteins acting on carbohydrates	PL6	0.9917	extr: 27	vl43-au16.g15027.t1 extr 27	3	3	2	3	1	1	14	12	12	13	7	9	1	11.1667	vl43-au17.g15072.t1	0.569602
vl43-au16.g207.t1	VDAG_JR2_Chr1g06940a	VDBG_04103	IPR000757 (GH16)	yes	GH16(30-292)	Proteins acting on carbohydrates	GH16	0.9878	extr: 26	vl43-au16.g207.t1 extr 27	0	0	4	2	3	4	9	9	9	9	9	9	1	9	vl43-au17.g209.t1	0.555387
vl43-au16.g12596.t1	VDAG_JR2_Chr6g04040a	VDBG_02878	IPR033123 (GH11)	yes	GH11(53-228)	Proteins acting on carbohydrates	GH11	0.9853	extr: 23, mito: 3, cyto: 1	vl43-au16.g12596.t1 extr 23, mito 3	0	0	3	2	0	0	5	4	6	7	6	3	1	5.16667	vl43-au17.g12640.t1	0.553814
vl43-au16.g3945.t1	VDAG_JR2_Chr4g04440a	VDBG_05484	IPR004302 (Cellulose/chitin-binding protein), IPR034836 (Glucoamylase, CBM20)	yes	AA13(19-250)+CBM20(288-378)	Proteins with domains interacting with carbohydrates	AA13+CBM20	0.9801	extr: 26	vl43-au16.g3945.t1 extr 19, mito 5, nucl 2	1	0	0	0	3	4	7	6	6	7	8	7	1	6.83333	vl43-au17.g3955.t1	0.548606
vl43-au16.g11262.t1	VDAG_JR2_Chr1g21900a	VDBG_01143	IPR008754 (Peptidase_M43)	yes	-	Peptidase		0.8391	extr: 24, mito: 2, cyto: 1	vl43-au16.g11262.t1 extr 25	4	4	0	0	0	0	10	9	11	11	6	5	1	8.66667	vl43-au17.g11305.t1	0.548232
vl43-au16.g14986.t1	VDAG_JR2_Chr1g06940a	VDBG_04103	IPR000757 (GH16)	yes	GH16(30-292)	Proteins acting on carbohydrates	GH16	0.9878	extr: 26	vl43-au16.g14986.t1 extr 24, mito 2	0	0	4	2	4	4	9	10	9	10	9	10	1	9.5	vl43-au17.g15032.t1	0.547398
vl43-au16.g5519.t1	VDAG_JR2_Chr6g09790a	VDBG_09562	IPR000254 (cellulose_bd_dom_fun)	yes	AA9(3-187)	Proteins with domains interacting with carbohydrates	AA9	0.9956	extr: 26	vl43-au16.g5519.t1 extr 26	1	3	5	3	0	0	9	9	7	8	8	8	1	8.16667	vl43-au17.g5544.t1	0.510204
vl43-au16.g16765.t1	VDAG_JR2_Chr1g04240a	VDBG_03842	IPR004276 (GlycoTrans_28_N)	no	GT1(243-579)	Proteins acting on carbohydrates	GT1	0.0019	cyto: 13, cyto_nucl: 12.5, nucl: 10, mito: 2, pero: 2	vl43-au16.g16765.t1 extr 14, nucl 4, cyto 4, cyto_nucl 4	0	0	1	1	0	0	2	1	2	2	2	1	1	1.66667	vl43-au17.g16811.t1	0.490161
vl43-au16.g9025.t1	VDAG_JR2_Chr7g01210a	VDBG_09881	IPR000254 (cellulose_bd_dom_fun)	yes	CE1(35-199); CBM1	Proteins acting on carbohydrates	CE1+CBM1	0.9974	extr: 23, mito: 3, cyto: 1	vl43-au16.g9025.t1 extr 22, mito 4	0	0	0	1	0	0	2	1	2	1	1	1	1	1.33333	vl43-au17.g9073.t1	0.487702
vl43-au16.g12566.t1	VDAG_JR2_Chr2g05460a	VDBG_01559	Family: IPR008701 (NPP1)	yes	-	Pathogenicity factor		0.0095	mito: 24, nucl: 1, plas: 1, E.R.: 1	vl43-au16.g12566.t1 extr 25	3	4	2	2	0	0	7	7	6	7	6	6	1	6.5	vl43-au17.g12610.t1	0.471475
vl43-au16.g20506.t1	VDAG_JR2_Chr6g09790a	VDBG_09562	IPR000254 (cellulose_bd_dom_fun)	yes	AA9(3-187)	Proteins with domains interacting with carbohydrates	AA9	0.9956	extr: 26	vl43-au16.g20506.t1 extr 27	1	3	6	4	0	0	10	9	8	9	9	8	1	8.83333	vl43-au17.g20523.t1	0.461647
vl43-au16.g11273.t1	VDAG_JR2_Chr6g05220a	VDBG_02984	IPR002889 (WSC_carb-bd)	yes	-	Proteins with domains interacting with carbohydrates		0.9985	extr: 27	vl43-au16.g11273.t1 extr 27	2	2	3	7	2	3	14	13	6	13	14	10	1	11.6667	vl43-au17.g11316.t1	0.459332
vl43-au16.g15947.t1	VDAG_JR2_Chr3g00250a	VDBG_05039	IPR041524 (GH131_N)	no	GH131(105-363)	Proteins acting on carbohydrates	GH131	0.0006	extr: 19, cyto: 4, E.R.: 3, nucl: 1	vl43-au16.g15947.t1 extr 27	1	0	2	3	0	0	3	4	5	4	4	4	1	4	vl43-au17.g15996.t1	0.433772
vl43-au16.g16459.t1	VDAG_JR2_Chr2g07000a	VDBG_01697	IPR010829 (Cerato-platanin)	no	-	Pathogenicity factor		0.002	mito: 16, nucl: 4, cyto: 4, plas: 1, pero: 1, E.R.: 1	vl43-au16.g16459.t1 extr 19, mito 4, cyto 3.5	0	0	1	1	0	0	2	2	2	3	1	1	1	1.83333	vl43-au17.g16508.t1	0.407579
vl43-au16.g9097.t1	-	VDBG_03110	IPR002594 (Glycoside hydrolase family 12) ( IPR000254)	yes	GH12(94-241)	Proteins acting on carbohydrates	GH12	0.9981	extr: 27	vl43-au16.g9097.t1 extr 27	1	1	1	1	1	1	3	3	4	3	2	2	1	2.83333	vl43-au17.g9146.t1	0.381374
vl43-au16.g18734.t1	VDAG_JR2_Chr1g04640a	VDBG_03882	IPR018620 (Ubiquitin3-bd_protein_But2_C)	yes	-	Others		0.9724	extr: 25, mito: 2	vl43-au16.g18734.t1 extr 24, mito 2	9	7	10	10	11	11	20	19	15	21	20	18	1	18.8333	vl43-au17.g18779.t1	0.373258
vl43-au16.g13340.t1	VDAG_JR2_Chr8g10630a	VDBG_06345	IPR012951 (BBE); IPR006094 (Oxid_FAD_bind_N)	yes	-	Proteins involved in redox processes		0.8058	extr: 27	vl43-au16.g13340.t1 extr 25	9	6	7	9	7	10	15	13	16	18	17	13	1	15.3333	vl43-au17.g13384.t1	0.343548
vl43-au16.g2684.t1	VDAG_JR2_Chr8g10630a	VDBG_06345	IPR012951 (BBE); IPR006094 (Oxid_FAD_bind_N)	yes	-	Proteins involved in redox processes		0.8058	extr: 27	vl43-au16.g2684.t1 extr 27	4	2	8	9	6	7	14	11	13	18	13	10	1	13.1667	vl43-au17.g2687.t1	0.332643
vl43-au16.g20630.t1	VDAG_JR2_Chr6g09000a	VDBG_09486	IPR004843 (Calcineurin-like_PHP_ApaH)	yes	-	Others		0.8732	extr: 21, cyto: 3.5, cyto_nucl: 2.5, mito: 1, vacu: 1	vl43-au16.g20630.t1 extr 16, cyto 8, nucl 1, mito 1, vacu 1, mito_nucl 1	13	12	10	11	10	12	0	1	0	0	1	1	1	11.3333	vl43-au17.g20646.t1	0.849024
vl43-au16.g4339.t1	VDAG_JR2_Chr7g07750a	VDBG_08725	IPR015366 (S53_propep); IPR030400 (Sedolisin_dom)	yes	-	Peptidase		0.772	extr: 24, cyto: 1, pero: 1, E.R.: 1	vl43-au16.g4339.t1 extr 24, cyto 1, pero 1, E.R. 1, cyto_pero 1	7	8	7	7	7	6	0	0	1	0	0	2	1	7	vl43-au17.g4350.t1	0.809049
vl43-au16.g9280.t1	VDAG_JR2_Chr1g22350a	VDBG_01193	IPR000834 (Peptidase_M14)	yes	-	Peptidase		0.9622	extr: 23, mito: 2, cyto: 1, vacu: 1	vl43-au16.g9280.t1 extr 23, mito 2	10	11	8	7	7	7	0	0	0	0	0	0	1	8.33333	vl43-au17.g9331.t1	0.789857
vl43-au16.g11224.t11	VDAG_JR2_Chr3g11740a	VDBG_07889	IPR000101 (GGT_peptidase)	yes	-	Peptidase		0.9774	extr: 15, cyto: 7.5, cyto_nucl: 4.5, mito: 3, pero: 1	vl43-au16.g11224.t1 extr 15, cyto 8.5, cyto_nucl 5	5	6	7	5	8	7	0	0	0	0	0	1	1	6.33333	vl43-au17.g11267.t1	0.782464
vl43-au16.g1629.t11	VDAG_JR2_Chr3g11740a	VDBG_07889	IPR000101 (GGT_peptidase)	yes	-	Peptidase		0.9774	extr: 15, cyto: 7.5, cyto_nucl: 4.5, mito: 3, pero: 1	vl43-au16.g1629.t1 extr 15, cyto 7.5, cyto_nucl 4.5, mito 3	6	7	7	5	9	8	0	0	0	0	0	1	1	7	vl43-au17.g1631.t1	0.77416
vl43-au16.g1734.t12	VDAG_07158 (VdLs.17)	VDBG_05509	IPR000834 (Peptidase_M14)	yes	-	Peptidase		0.9808	extr: 18, E.R.: 3, mito: 1, cyto: 1, plas: 1, pero: 1, golg: 1, vacu: 1	vl43-au16.g1734.t1 extr 20, E.R. 2, mito 1, cyto 1, pero 1, golg 1, vacu 1, cyto_mito 1, cyto_pero 1	7	5	8	5	6	6	0	0	0	0	1	1	1	6.16667	vl43-au17.g1736.t1	0.756371
vl43-au16.g708.t1	VDAG_JR2_Chr7g07750a	VDBG_08725	IPR015366 (S53_propep); IPR030400 (Sedolisin_dom)	yes	-	Peptidase		0.772	extr: 24, cyto: 1, pero: 1, E.R.: 1	vl43-au16.g708.t1 extr 26	19	18	18	17	18	18	0	2	1	1	5	6	1	18	vl43-au17.g709.t1	0.726167
vl43-au16.g17588.t1	VDAG_JR2_Chr2g08680a	VDBG_01847	IPR003137 (PA); IPR007484 (Peptidase_M28)	yes	-	Peptidase		0.9858	extr: 26	vl43-au16.g17588.t1 extr 23, cyto 3	6	7	4	4	5	6	0	0	0	0	1	1	1	5.33333	vl43-au17.g17635.t1	0.710426
vl43-au16.g13674.t1	VDAG_JR2_Chr2g04680a	VDBG_03163	IPR007484 (Peptidase_M28)	yes	-	Peptidase		0.9291	extr: 18, mito: 5, cyto: 2, pero: 1, vacu: 1	vl43-au16.g13674.t1 extr 17, mito 6, cyto 2	12	8	11	12	7	7	0	0	0	1	1	0	1	9.5	vl43-au17.g13721.t1	0.709229
vl43-au16.g15256.t1	VDAG_JR2_Chr2g04680a	VDBG_03163	IPR007484 (Peptidase_M28)	yes	-	Peptidase		0.9291	extr: 18, mito: 5, cyto: 2, pero: 1, vacu: 1	vl43-au16.g15256.t1 extr 18, mito 5, cyto 2	12	8	11	12	7	7	0	0	0	1	1	0	1	9.5	vl43-au17.g15301.t1	0.709229
vl43-au16.g12291.t1	VDAG_JR2_Chr4g11590a	VDBG_09087	IPR000262 (FMN-dependent dehydrogenase)	yes	-	Proteins involved in redox processes		0.9938	extr: 21, mito: 3, cyto: 3	vl43-au16.g12291.t1 extr 20, cyto 4, mito 3	5	3	4	4	4	7	0	0	0	0	0	0	1	4.5	vl43-au17.g12334.t1	0.693688
vl43-au16.g16534.t1	VDAG_JR2_Chr7g00250a	VDBG_09964	-	yes	-	Unknown		0.9392	extr: 18, mito: 5, cyto: 4	vl43-au16.g16534.t1 extr 16, mito 6, cyto 4.5, cyto_nucl 3	2	2	2	2	1	2	0	1	0	0	0	0	1	1.83333	vl43-au17.g16583.t1	0.68641
vl43-au16.g20940.t1	VDAG_JR2_Chr5g01440a	VDBG_06554	IPR006094 (Oxid_FAD-bind_N)	yes	-	Proteins involved in redox processes		0.8714	extr: 25	vl43-au16.g20940.t1 extr 26	10	12	8	6	8	8	1	3	0	0	0	0	1	8.66667	vl43-au17.g20956.t1	0.684739
vl43-au16.g17596.t1	VDAG_JR2_Chr2g08680a	VDBG_01847	IPR003137 (PA); IPR007484 (Peptidase_M28)	yes	-	Peptidase		0.9858	extr: 26	vl43-au16.g17596.t1 extr 23, mito 2	5	5	3	3	5	5	0	0	0	0	1	1	1	4.33333	vl43-au17.g17643.t1	0.684739
vl43-au16.g19942.t1	VDAG_JR2_Chr1g19100a	VDBG_00881	Homologous superfamily: IPR036412 (HAD-like_sf)	yes	-	Unknown		0.9872	extr: 17, mito: 6, nucl: 1.5, cyto_nucl: 1.5, pero: 1, vacu: 1	vl43-au16.g19942.t1 extr 14, mito 10, cyto 2.5	6	5	6	6	4	4	1	1	0	0	1	1	1	5.16667	vl43-au17.g19967.t1	0.680673
vl43-au16.g4887.t1	VDAG_JR2_Chr2g02170a	VDBG_07462	IPR007484 (Peptidase_M28); IPR003137 (PA)	yes	-	Peptidase		0.8772	extr: 17, cyto: 5, mito: 2, vacu: 2, nucl: 1	vl43-au16.g4887.t1 extr 18, cyto 4, mito 2, vacu 2, cyto_pero 2	18	15	13	15	16	14	2	3	2	2	7	2	1	15.1667	vl43-au17.g4906.t1	0.67033
vl43-au16.g16769.t1	VDAG_JR2_Chr4g12190a	VDBG_09029	IPR000834 (Peptidase_M14)	yes	-	Peptidase		0.9708	extr: 26	vl43-au16.g16769.t1 extr 22, cyto 2, mito 1, cyto_nucl 1, pero 1, vacu 1	9	4	7	8	5	6	0	1	0	0	1	0	1	6.5	vl43-au17.g16815.t1	0.660898
vl43-au16.g20775.t1	VDAG_JR2_Chr4g06550a	VDBG_05284	Familiy: IPR008183 (Aldose_1/G6P_1-epimerase)	no	-	Proteins acting on carbohydrates		0.0699	extr: 14, mito: 6, cyto: 2, plas: 1, pero: 1, E.R.: 1, golg: 1, vacu: 1	vl43-au16.g20775.t1 extr 27	9	6	8	7	3	5	0	0	0	0	0	0	1	6.33333	vl43-au17.g20792.t1	0.658908
vl43-au16.g4529.t1	VDAG_JR2_Chr2g02170a	VDBG_07462	IPR007484 (Peptidase_M28); IPR003137 (PA)	yes	-	Peptidase		0.8772	extr: 17, cyto: 5, mito: 2, vacu: 2, nucl: 1	vl43-au16.g4529.t1 extr 18, cyto 4, mito 2, vacu 2, cyto_pero 2	20	15	14	16	14	13	2	3	2	2	7	2	1	15.3333	vl43-au17.g4543.t1	0.641087
vl43-au16.g4599.t1	VDAG_JR2_Chr5g09960a	VDBG_07690	-	yes	-	Unknown		0.5778	extr: 25, mito: 2	vl43-au16.g4599.t1 extr 26	17	15	18	15	14	15	6	7	0	1	0	1	1	15.6667	vl43-au17.g4613.t1	0.63959
vl43-au16.g19959.t1	VDAG_JR2_Chr4g12190a	VDBG_09029	IPR000834 (Peptidase_M14)	yes	-	Peptidase		0.9708	extr: 26	vl43-au16.g19959.t1 extr 26	10	5	8	10	5	6	0	1	0	0	1	0	1	7.33333	vl43-au17.g19984.t1	0.635715
vl43-au16.g17590.t1	-	VDBG_01849	IPR002227 Tyrosinase copper-binding domain	yes	-	Proteins involved in redox processes		0.9782	extr: 21, plas: 2, E.R.: 2, mito: 1	vl43-au16.g17590.t1 extr 20, E.R. 4, mito 1, plas 1, golg 1	5	3	6	8	4	5	0	1	0	0	0	0	1	5.16667	vl43-au17.g17637.t1	0.634374
vl43-au16.g10784.t1	VDAG_JR2_Chr6g05350a	VDBG_02994	IPR034187 (Peptidase_S8_5), IPR000209 (Peptidase_S8/S53_dom); IPR010435 (Fn3_59	yes	-	Peptidase		0.9909	extr: 27	vl43-au16.g10784.t1 extr 27	17	8	17	17	16	17	1	3	2	1	4	2	1	15.3333	vl43-au17.g10831.t1	0.622949
vl43-au16.g1553.t1	VDAG_JR2_Chr5g01440a	VDBG_06554	IPR006094 (Oxid_FAD-bind_N)	yes	-	Proteins involved in redox processes		0.8714	extr: 25	vl43-au16.g1553.t1 extr 27	10	13	11	8	12	11	3	6	1	1	1	0	1	10.8333	vl43-au17.g1552.t1	0.613149
vl43-au16.g1394.t1	VDAG_JR2_Chr4g12290a	VDBG_09021	IPR000782 (FAS1)	yes	-	Others		0.9707	extr: 26	vl43-au16.g1394.t1 extr 26	1	1	1	1	2	2	0	0	0	0	0	0	1	1.33333	vl43-au17.g1396.t1	0.612702
vl43-au16.g7195.t1	VDAG_JR2_Chr6g05350a	VDBG_02994	IPR034187 (Peptidase_S8_5), IPR000209 (Peptidase_S8/S53_dom); IPR010435 (Fn3_5)	yes	-	Peptidase		0.9909	extr: 27	vl43-au16.g7195.t1 extr 27	5	3	5	5	5	5	1	1	1	1	1	1	1	4.66667	vl43-au17.g7228.t1	0.610751
vl43-au16.g10633.t1	VDAG_JR2_Chr7g09430a	VDBG_08877	IPR001148 (CA)	yes	-	Others		0.9954	extr: 25, mito: 1	vl43-au16.g10633.t1 extr 24, mito 2	12	12	12	12	8	10	3	5	4	3	1	1	1	11	vl43-au17.g10680.t1	0.590304
vl43-au16.g18309.t1	VDAG_JR2_Chr6g03980a	VDBG_02872	cd08994 (GH43_62_32_68_117_130-like)	no	-	Proteins acting on carbohydrates		0.0009	cyto_nucl: 11.5, cyto: 10.5, nucl: 7.5, mito: 4, pero: 2, extr: 1, golg: 1, vacu: 1	vl43-au16.g18309.t1 extr 13, golg 7, E.R. 5	2	3	2	2	1	1	0	0	0	0	0	0	1	1.83333	vl43-au17.g18354.t1	0.589397
vl43-au16.g11860.t1	VDAG_JR2_Chr5g11920a	VDBG_07804	IPR019405 (Lactonase_7-beta_prop)	yes	-	Proteins with domains interacting with carbohydrates		0.9633	nucl: 21, extr: 2, pero: 2, mito: 1, cyto: 1	vl43-au16.g11860.t1 extr 24, nucl 1, mito 1, pero 1, mito_nucl 1	11	11	10	10	6	5	1	1	1	1	1	1	1	8.83333	vl43-au17.g11901.t1	0.587987
vl43-au16.g11855.t1	VDAG_JR2_Chr5g11920a	VDBG_07804	IPR019405 (Lactonase_7-beta_prop)	yes	-	Proteins with domains interacting with carbohydrates		0.9633	nucl: 21, extr: 2, pero: 2, mito: 1, cyto: 1	vl43-au16.g11855.t1 extr 25	9	9	7	8	3	4	0	1	0	0	0	0	1	6.66667	vl43-au17.g11896.t1	0.587702
vl43-au16.g18919.t1	VDAG_JR2_Chr7g09430a	VDBG_08877	IPR001148 (CA)	yes	-	Others		0.9954	extr: 25, mito: 1	vl43-au16.g18919.t1 extr 25	12	12	12	12	9	11	2	5	5	3	1	2	1	11.3333	vl43-au17.g18960.t1	0.587648
vl43-au16.g3031.t1	VDAG_JR2_Chr5g06040a	VDBG_06946	IPR023631 (Amidase)	yes	-	Others		0.96	extr: 17, cyto: 5.5, cyto_nucl: 4.833, cyto_mito: 4.166, nucl: 2, mito: 1.5, pero: 1	vl43-au16.g3031.t1 extr 17, cyto 6, cyto_nucl 4.333, cyto_mito 4.333, nucl 1.5, mito 1.5	19	15	17	18	9	10	0	2	1	1	4	4	1	14.6667	vl43-au17.g3034.t1	0.575439
vl43-au16.g7197.t1	VDAG_JR2_Chr6g05370a	VDBG_07462	IPR007484 (Peptidase_M28); IPR003137 (PA)	yes	-	Peptidase		0.9817	extr: 23, cyto: 2, mito: 1, vacu: 1	vl43-au16.g7197.t1 extr 21, cyto 4	11	7	9	11	4	5	0	2	0	0	0	0	1	7.83333	vl43-au17.g7230.t1	0.575178
vl43-au16.g745.t1	VDAG_JR2_Chr4g10170a	VDBG_09218	IPR034187 (Peptidase_S8_5), IPR000209 (Peptidase_S8/S53_dom)	yes	-	Peptidase		0.6739	extr: 25, mito: 1	vl43-au16.g745.t1 extr 26	18	14	23	25	21	19	3	6	3	3	7	6	1	20	vl43-au17.g746.t1	0.571731
vl43-au16.g3027.t1	VDAG_JR2_Chr5g06040a	VDBG_06946	IPR023631 (Amidase)	yes		Others		0.96	extr: 17, cyto: 5.5, cyto_nucl: 4.833, cyto_mito: 4.166, nucl: 2, mito: 1.5, pero: 1	vl43-au16.g3027.t1 extr 19, cyto 5, cyto_mito 3.833, cyto_nucl 3.333	20	16	18	19	9	10	0	2	1	1	4	4	1	15.3333	vl43-au17.g3030.t1	0.56182
vl43-au16.g6541.t1	VDAG_JR2_Chr6g10140a	VDBG_09593	IPR002016 (Haem_peroxidase)	yes	AA2	Proteins involved in redox processes	AA2	0.9881	extr: 23, mito: 3, pero: 1	vl43-au16.g6541.t1 extr 24, mito 2	31	29	26	27	21	22	7	10	4	8	4	12	1	26	vl43-au17.g6573.t1	0.561588
vl43-au16.g7485.t1	VDAG_JR2_Chr4g10170a	VDBG_09218	IPR034187 (Peptidase_S8_5), IPR000209 (Peptidase_S8/S53_dom)	yes	-	Peptidase		0.6739	extr: 25, mito: 1	vl43-au16.g7485.t1 extr 21, cyto 3.5, cyto_nucl 2.5	16	13	20	21	21	17	3	6	3	3	7	6	1	18	vl43-au17.g7521.t1	0.561579
vl43-au16.g16674.t1	VDAG_JR2_Chr3g03810a	VDBG_04720	SSF55486 (Metalloproteases ("zincins"), catalytic domain)	yes	-	Peptidase		0.9796	extr: 25, mito: 2	vl43-au16.g16674.t1 extr 24, mito 2	6	3	3	3	2	4	0	0	0	0	1	0	1	3.5	vl43-au17.g16723.t1	0.558551
vl43-au16.g3472.t1	VDAG_JR2_Chr1g19100a	VDBG_00881	-	yes	-	Unknown		0.9872	extr: 17, mito: 6, nucl: 1.5, cyto_nucl: 1.5, pero: 1, vacu: 1	vl43-au16.g3472.t1 extr 21, mito 3, pero 2, mito_nucl 2	18	18	14	14	9	9	2	4	0	0	2	4	1	13.6667	vl43-au17.g3477.t1	0.558547
vl43-au16.g1210.t1	VDAG_JR2_Chr4g07350a	-	IPR024311 (Lipocalin-like)	no	-	Unknown		0.1421	extr: 21, cyto: 3.5, cyto_nucl: 2.5, mito: 2	vl43-au16.g1210.t1 extr 21, cyto 3.5, cyto_nucl 2.5	4	3	1	2	2	2	0	0	0	0	0	0	1	2.33333	vl43-au17.g1211.t1	0.557373
vl43-au16.g541.t1	VDAG_JR2_Chr4g07350a	-	IPR024311 (Lipocalin-like)	no	-	Unknown		0.1421	extr: 21, cyto: 3.5, cyto_nucl: 2.5, mito: 2	vl43-au16.g541.t1 extr 25	4	3	1	2	2	2	0	0	0	0	0	0	1	2.33333	vl43-au17.g541.t1	0.557373
vl43-au16.g16401.t1	VDAG_JR2_Chr5g05780a	VDBG_10214	IPR000834 (Peptidase_M14)	yes	-	Peptidase		0.9779	extr: 16, cyto: 4.5, cyto_mito: 4.5, mito: 3.5, nucl: 1, pero: 1, vacu: 1	vl43-au16.g16401.t1 extr 15, cyto 4.5, cyto_mito 4.5, mito 3.5, pero 2	5	5	5	3	3	1	0	0	0	0	0	0	1	3.66667	vl43-au17.g16451.t1	0.554638
vl43-au16.g20720.t1	VDAG_JR2_Chr3g13070a	VDBG_10032		no	-	Unknown		0.0117	extr: 10, nucl: 7, mito: 7, cyto: 2, plas: 1	vl43-au16.g20720.t1 extr 14, nucl 8, mito 2, cyto 2, cyto_mito 2	3	3	2	2	1	1	0	0	0	0	0	0	1	2	vl43-au17.g20735.t1	0.552786
vl43-au16.g560.t1	VDAG_JR2_Chr5g09360a	VDBG_06657	IPR006094 (Oxid_FAD-bind_N)	yes	-	Proteins involved in redox processes		0.9905	extr: 18, mito: 5, cyto: 3, vacu: 1	vl43-au16.g560.t1 extr 18, mito 6, cyto 3, mito_nucl 3	3	2	2	3	1	1	0	0	0	0	0	0	1	2	vl43-au17.g560.t1	0.552786
vl43-au16.g12571.t1	VDAG_JR2_Chr1g19810a	VDBG_00950	IPR003172 (ML)	yes	-	Proteins involved in lipid metabolism		0.9947	extr: 19, golg: 3, E.R.: 2, vacu: 2	vl43-au16.g12571.t1 extr 15, E.R. 5, nucl 2, golg 2, vacu 2	5	5	5	6	5	3	0	0	0	0	3	2	1	4.83333	vl43-au17.g12615.t1	0.552588
vl43-au16.g3810.t1	VDAG_JR2_Chr1g19810a	VDBG_00950	IPR003172 (ML)	yes	-	Proteins involved in lipid metabolism		0.9947	extr: 19, golg: 3, E.R.: 2, vacu: 2	vl43-au16.g3810.t1 extr 16, E.R. 4, nucl 2, golg 2, vacu 2	5	5	5	6	5	3	0	0	0	0	3	2	1	4.83333	vl43-au17.g3819.t1	0.552588
vl43-au16.g1610.t1	VDAG_JR2_Chr4g11590a	VDBG_09087	IPR000262 (FMN-dependent dehydrogenase)	yes	-	Proteins involved in redox processes		0.9938	extr: 21, mito: 3, cyto: 3	vl43-au16.g1610.t1 extr 20, mito 4, cyto 3	3	2	2	2	2	5	0	0	0	0	0	0	1	2.66667	vl43-au17.g1609.t1	0.545852
vl43-au16.g6843.t1	VDAG_JR2_Chr1g11990a	-	-	yes	-	Unknown	-	0.9024	pero: 14, cyto: 8, cyto_nucl: 5.5, mito: 3, E.R.: 1	vl43-au16.g6843.t1 extr 24, mito 1, cyto_nucl 1, vacu 1	3	3	2	2	2	3	0	0	0	0	2	0	1	2.5	vl43-au17.g6876.t1	0.540068
vl43-au16.g6845.t1	VDAG_JR2_Chr4g11560a	VDBG_09090	IPR000834 (Peptidase_M14)	yes	-	Peptidase		0.9378	extr: 23, mito: 2, pero: 1, vacu: 1	vl43-au16.g6845.t1 extr 23, vacu 2	2	2	5	5	3	2	0	0	0	0	0	0	1	3.16667	vl43-au17.g6878.t1	0.53517
vl43-au16.g1607.t1	VDAG_JR2_Chr4g11560a	VDBG_09090	IPR000834 (Peptidase_M14)	yes	-	Peptidase		0.9378	extr: 23, mito: 2, pero: 1, vacu: 1	vl43-au16.g1607.t1 extr 23, pero 2	3	1	5	4	2	3	0	0	0	0	0	0	1	3	vl43-au17.g1606.t1	0.528596
vl43-au16.g15845.t1	VDAG_JR2_Chr5g01720a	VDBG_06578	IPR002889 (WSC_carb-bd)	yes	-	Proteins with domains interacting with carbohydrates		0.9946	extr: 23, cyto_mito: 2.333, cyto: 2, cyto_nucl: 1.833, mito: 1.5	vl43-au16.g15845.t1 extr 22, cyto 3, cyto_mito 2.833, cyto_nucl 2.333	10	7	13	12	5	3	0	0	0	0	0	0	1	8.33333	vl43-au17.g15895.t1	0.522004
vl43-au16.g5394.t1	VDAG_JR2_Chr4g06550a	VDBG_05284	Familiy: IPR008183 (Aldose_1/G6P_1-epimerase)	no	-	Proteins acting on carbohydrates		0.0699	extr: 14, mito: 6, cyto: 2, plas: 1, pero: 1, E.R.: 1, golg: 1, vacu: 1	vl43-au16.g5394.t1 extr 26	7	5	6	5	1	3	0	0	0	0	0	0	1	4.5	vl43-au17.g5416.t1	0.518234
vl43-au16.g15161.t1	VDAG_JR2_Chr8g02290a	VDBG_08422	IPR032382 (AltA1)	yes	-	Unknown		0.9911	extr: 18, cyto: 3, E.R.: 3, pero: 2, golg: 1	vl43-au16.g15161.t1 extr 13, E.R. 6, cyto 3, golg 3	10	9	7	6	6	7	1	2	1	2	3	3	1	7.5	vl43-au17.g15207.t1	0.514244
vl43-au16.g13476.t1	VDAG_JR2_Chr5g09360a	VDBG_06657	IPR006094 (Oxid_FAD-bind_N)	yes	-	Proteins involved in redox processes		0.9905	extr: 18, mito: 5, cyto: 3, vacu: 1	vl43-au16.g13476.t1 extr 19, mito 5, cyto 3	2	1	2	3	1	1	0	0	0	0	0	0	1	1.66667	vl43-au17.g13523.t1	0.510102
vl43-au16.g18752.t1	VDAG_JR2_Chr5g02950a	VDBG_07675	IPR002469 (Peptidase_S9B_N), IPR001375 (Peptidase_S9)	yes	-	Peptidase		0.9744	extr: 23, E.R.: 2, cyto: 1	vl43-au16.g18752.t1 extr 24, E.R. 2	8	2	11	14	7	8	0	0	0	0	1	0	1	8.33333	vl43-au17.g18797.t1	0.496016
vl43-au16.g8004.t1	VDAG_JR2_Chr6g02300a	VDBG_02720	IPR000172 (GMC_OxRdtase_N), IPR007867 (GMC_OxRdtase_C)	yes	AA3_2(22-639)	Proteins involved in redox processes	AA3	0.8432	extr: 22, mito: 3, cyto: 2	vl43-au16.g8004.t1 extr 22, mito 3	11	12	19	17	13	14	3	1	0	1	0	2	1	14.3333	vl43-au17.g8046.t1	0.703945
vl43-au16.g12829.t1	VDAG_JR2_Chr3g06330a	VDBG_04514	IPR002889 (WSC_carb-bd), IPR009880 (Glyoxal_oxidase_N), IPR015202 (GO-like_E_set)	yes	AA5(635-1138)	Proteins with domains interacting with carbohydrates	AA5	0.9612	extr: 24, mito: 2, pero: 1	vl43-au16.g12829.t1 extr 24, mito 2	3	3	7	7	4	6	1	1	0	0	0	0	1	5	vl43-au17.g12873.t1	0.55386
vl43-au16.g2109.t1	VDAG_JR2_Chr5g03320a	VDBG_07642	IPR013830 (SGNH_hydro)	yes	CE12(33-226)	Proteins acting on carbohydrates	CE12	0.9645	extr: 23, mito: 3, vacu: 1	vl43-au16.g2109.t1 extr 26	8	9	9	9	7	8	0	1	0	0	0	0	1	8.33333	vl43-au17.g2114.t1	0.88202
vl43-au16.g2926.t1	VDAG_JR2_Chr5g03320a	VDBG_07642	IPR013830 (SGNH_hydro)	yes	CE12(33-226)	Proteins acting on carbohydrates	CE12	0.9645	extr: 23, mito: 3, vacu: 1	vl43-au16.g2926.t1 extr 21, mito 5	9	8	9	10	6	7	0	1	0	0	0	0	1	8.16667	vl43-au17.g2929.t1	0.799352
vl43-au16.g15047.t1	VDAG_JR2_Chr6g10160a	VDBG_09594	IPR013830 (SGNH_hydro)	yes	CE12(30-217)	Proteins acting on carbohydrates	CE12	0.9992	extr: 18, cyto: 6, mito: 2, nucl: 1	vl43-au16.g15047.t1 extr 19, cyto 6	11	10	11	12	7	10	0	0	1	3	3	5	1	10.1667	vl43-au17.g15092.t1	0.606557
vl43-au16.g1257.t1	VDAG_JR2_Chr2g07730a	VDBG_01767	IPR000070 (Pectinesterase_cat)	yes	CE8(60-374)	Proteins acting on carbohydrates	CE8	0.9983	extr: 27	vl43-au16.g1257.t1 extr 27	9	7	10	12	9	9	0	0	0	0	0	0	1	9.33333	vl43-au17.g1258.t1	0.825036
vl43-au16.g2661.t1	VDAG_JR2_Chr5g00820a	VDBG_06498	IPR010905 (Glyco_hydro_88)	yes	GH105(36-382)	Proteins acting on carbohydrates	GH105	0.96	extr: 12, mito: 6, cyto: 5, pero: 3, plas: 1	vl43-au16.g2661.t1 extr 13, mito 9.5, cyto_mito 7, cyto 3.5	8	7	10	10	6	7	0	0	0	0	0	0	1	8	vl43-au17.g2664.t1	0.790835
vl43-au16.g931.t1	VDAG_JR2_Chr8g03290a	VDBG_08327	IPR008313 (GH125)	yes	GH125(94-529)	Proteins acting on carbohydrates	GH125	0.9099	extr: 16, cyto: 3.5, cyto_nucl: 3.5, nucl: 2.5, mito: 2, pero: 2, vacu: 1	vl43-au16.g931.t1 extr 16, pero 4, nucl 2, mito 2, cyto 2, cyto_nucl 2, cyto_mito 2, mito_nucl 2	14	14	11	9	5	6	0	0	0	0	0	0	1	9.83333	vl43-au17.g933.t1	0.606575
vl43-au16.g15582.t1	VDAG_JR2_Chr3g08710a	VDBG_08154	IPR000757 (GH16)	yes	GH16(85-219)	Proteins acting on carbohydrates	GH16	0.9977	extr: 21, mito: 2, cyto: 2, E.R.: 1, vacu: 1	vl43-au16.g15582.t1 extr 17, cyto 6, mito 2	19	16	16	17	15	15	2	3	0	0	3	1	1	16.3333	vl43-au17.g15629.t1	0.815987
vl43-au16.g42.t1	VDAG_JR2_Chr3g08710a	VDBG_08154	IPR000757 (GH16)	yes	GH16(85-219)	Proteins acting on carbohydrates	GH16	0.9977	extr: 21, mito: 2, cyto: 2, E.R.: 1, vacu: 1	vl43-au16.g42.t1 extr 20, cyto 4, mito 2, cyto_nucl 2, cyto_pero 2	19	17	16	17	15	15	2	3	0	0	5	1	1	16.5	vl43-au17.g41.t1	0.771265
vl43-au16.g15023.t1	VDAG_JR2_Chr1g19300a	VDBG_00902	IPR000490 (Glyco_hydro_17)	yes	GH17(181-313)	Proteins acting on carbohydrates	GH17	0.9403	extr: 26	vl43-au16.g15023.t1 extr 26	3	3	2	2	2	2	0	0	0	0	0	0	1	2.33333	vl43-au17.g15068.t1	0.778687
vl43-au16.g16806.t2	VDAG_JR2_Chr7g05170a	VDBG_07094	IPR001223 (Glyco_hyrdo18_cat); IPR011583 (Chitinase_II)	yes	GH18(30-367)	Proteins acting on carbohydrates	GH18	0.9476	extr: 16, plas: 3, mito: 2, E.R.: 2, golg: 2, pero: 1, vacu: 1	vl43-au16.g16806.t2 extr 15, E.R. 4, golg 3, mito 2, plas 2	7	7	7	7	6	4	0	0	0	0	0	0	1	6.33333	vl43-au17.g16851.t1	0.80878
vl43-au16.g466.t1	VDAG_JR2_Chr7g05170a	VDBG_07094	IPR001223 (Glyco_hyrdo18_cat); IPR011583 (Chitinase_II)	yes	GH18(30-367)	Proteins acting on carbohydrates	GH18	0.9476	extr: 16, plas: 3, mito: 2, E.R.: 2, golg: 2, pero: 1, vacu: 1	vl43-au16.g466.t1 extr 16, plas 3, E.R. 3, mito 2, golg 2	9	9	6	5	5	4	0	0	0	0	0	0	1	6.33333	vl43-au17.g467.t1	0.658908
vl43-au16.g2205.t2	VDAG_JR2_Chr3g01480a	VDBG_04943	IPR029019 (HEX_eukaryotic_N), IPR015883 (Glyco_hydro_20_cat)	yes	GH20(186-531)	Proteins acting on carbohydrates	GH20	0.9904	extr: 17, mito: 4, cyto: 3.5, cyto_nucl: 3, nucl: 1.5, pero: 1	vl43-au16.g2205.t2 extr 16, cyto 6, cyto_mito 5.333, cyto_nucl 3.833, mito 3.5	10	10	11	9	12	11	0	0	0	0	0	0	1	10.5	vl43-au17.g2211.t1	0.900113
vl43-au16.g13277.t1	VDAG_JR2_Chr1g28970a	VDBG_02434	IPR041233 (Melibiase_C)	yes	-	Proteins acting on carbohydrates	GH27	0.9532	extr: 20, cyto: 3.5, cyto_nucl: 2.5, mito: 1, pero: 1, vacu: 1	vl43-au16.g13277.t1 extr 21, cyto 2.5, cyto_nucl 2, mito 1, pero 1, vacu 1	13	13	14	14	10	12	0	0	0	0	0	1	1	12.6667	vl43-au17.g13323.t1	0.867983
vl43-au16.g5879.t1	VDAG_JR2_Chr1g28970a	VDBG_02434	IPR041233 (Melibiase_C)	yes	-	Proteins acting on carbohydrates	GH27	0.9532	extr: 20, cyto: 3.5, cyto_nucl: 2.5, mito: 1, pero: 1, vacu: 1	vl43-au16.g5879.t1 extr 20, cyto 3.5, cyto_nucl 2.5, pero 2	12	12	15	15	10	12	0	0	0	0	0	1	1	12.6667	vl43-au17.g5906.t1	0.831601
vl43-au16.g16520.t13	VDAG_01781 (VdLs.17)	VDBG_01769	IPR000743 (Glyco_hydro_28)	yes	GH28(109-423)	Proteins acting on carbohydrates	GH28	0.9879	extr: 25, mito: 1	vl43-au16.g16520.t1 extr 26	21	17	19	20	20	20	0	0	0	0	0	0	1	19.5	vl43-au17.g16569.t1	0.929313
vl43-au16.g1258.t13	VDAG_01781 (VdLs.17)	VDBG_01769	IPR000743 (Glyco_hydro_28)	yes	GH28(109-423)	Proteins acting on carbohydrates	GH28	0.9879	extr: 25, mito: 1	vl43-au16.g1258.t1 extr 27	20	16	17	18	18	18	0	0	0	0	0	0	1	17.8333	vl43-au17.g1259.t1	0.925468
vl43-au16.g4672.t1	VDAG_JR2_Chr1g28720a	VDBG_02407	IPR000743 (Glyco_hydro_28)	yes	GH28(71-419)	Proteins acting on carbohydrates	GH28	0.9832	extr: 24, plas: 2	vl43-au16.g4672.t1 extr 23, plas 2, golg 2	11	10	6	8	8	9	0	0	0	0	0	0	1	8.66667	vl43-au17.g4688.t1	0.79794
vl43-au16.g1844.t1	VDAG_JR2_Chr1g28720a	VDBG_02407	IPR000743 (Glyco_hydro_28)	yes	GH28(71-419)	Proteins acting on carbohydrates	GH28	0.9832	extr: 24, plas: 2	vl43-au16.g1844.t1 extr 24, plas 2	11	11	6	8	8	9	0	0	0	0	0	0	1	8.83333	vl43-au17.g1847.t1	0.780288
vl43-au16.g7565.t1	VDAG_JR2_Chr1g22090a	VDBG_01164	IPR000743 (Glyco_hydro_28)	yes	GH28(72-424)	Proteins acting on carbohydrates	GH28	0.916	extr: 23, E.R.: 2	vl43-au16.g7565.t1 extr 22, E.R. 2, vacu 2	14	13	10	9	9	8	0	0	0	0	0	0	1	10.5	vl43-au17.g7601.t1	0.768668
vl43-au16.g383.t1	VDAG_JR2_Chr1g22090a	VDBG_01164	IPR000743 (Glyco_hydro_28)	yes	GH28(72-424)	Proteins acting on carbohydrates	GH28	0.916	extr: 23, E.R.: 2	vl43-au16.g383.t1 extr 22, E.R. 2, golg 2	14	13	10	9	9	8	0	0	0	0	0	0	1	10.5	vl43-au17.g384.t1	0.768668
vl43-au16.g2779.t1	VDAG_JR2_Chr8g02150a	VDBG_08433	IPR000743 (Glyco_hydro_28)	no	GH28(18-314)	Proteins acting on carbohydrates	GH28	0.0025	cyto_nucl: 10.333, cyto: 10, nucl: 7.5, cyto_pero: 6.499, extr: 4, mito: 3, pero: 1.5, E.R.: 1	vl43-au16.g2779.t1 extr 27	11	11	10	11	7	8	0	3	1	2	0	0	1	9.66667	vl43-au17.g2783.t1	0.715394
vl43-au16.g2782.t1	VDAG_JR2_Chr8g02150a	VDBG_08433	IPR000743 (Glyco_hydro_28)	no	GH28(18-314)	Proteins acting on carbohydrates	GH28	0.0025	cyto_nucl: 10.333, cyto: 10, nucl: 7.5, cyto_pero: 6.499, extr: 4, mito: 3, pero: 1.5, E.R.: 1	vl43-au16.g2782.t1 extr 27	8	7	7	8	4	5	0	1	1	1	0	0	1	6.5	vl43-au17.g2786.t1	0.670282
vl43-au16.g3747.t1	VDAG_JR2_Chr5g00240a	VDBG_06437	IPR000743 (Glyco_hydro_28)	yes	GH28(46-364)	Proteins acting on carbohydrates	GH28	0.9808	extr: 23, cyto: 3, mito: 1	vl43-au16.g3747.t1 extr 22, cyto 3.5, cyto_nucl 2.5	17	17	17	16	18	18	8	9	7	5	6	5	1	17.1667	vl43-au17.g3757.t1	0.516525
vl43-au16.g6081.t1	VDAG_JR2_Chr5g00240a	VDBG_06437	IPR000743 (Glyco_hydro_28)	yes	GH28(46-364)	Proteins acting on carbohydrates	GH28	0.9808	extr: 23, cyto: 3, mito: 1	vl43-au16.g6081.t1 extr 21, cyto 3.5, cyto_nucl 2.5	17	18	16	16	16	15	8	8	8	5	6	5	1	16.3333	vl43-au17.g6112.t1	0.499661
vl43-au16.g10792.t1	VDAG_JR2_Chr8g00330a	VDBG_08593	IPR001764 (Gylco_hydro_3_N), IPR002772 (Gylco_hydro_3_C), IPR026891 (Fn3-like)	yes	GH3(69-277)	Proteins acting on carbohydrates	GH3	0.9794	extr: 27	vl43-au16.g10792.t1 extr 25	8	8	11	11	10	10	0	1	0	0	0	0	1	9.66667	vl43-au17.g10839.t1	0.841421
vl43-au16.g5964.t1	VDAG_JR2_Chr6g00510a	VDBG_02556	IPR001764 (Gylco_hydro_3_N), IPR002772 (Gylco_hydro_3_C), IPR026891 (Fn3-like)	yes	GH3(91-312)	Proteins acting on carbohydrates	GH3	0.9832	extr: 25, mito: 1	vl43-au16.g5964.t1 extr 24, mito 2	23	17	21	22	15	18	7	5	0	3	5	2	1	19.3333	vl43-au17.g5992.t1	0.647873
vl43-au16.g18514.t1	VDAG_JR2_Chr6g00510a	VDBG_02556	IPR001764 (Gylco_hydro_3_N), IPR002772 (Gylco_hydro_3_C), IPR026891 (Fn3-like)	yes	GH3(91-312)	Proteins acting on carbohydrates	GH3	0.9832	extr: 25, mito: 1	vl43-au16.g18514.t1 extr 25	25	20	20	24	20	20	9	6	0	3	6	3	1	21.5	vl43-au17.g18561.t1	0.644352
vl43-au16.g12819.t1	VDAG_JR2_Chr8g05110a	VDBG_05876	IPR001661 (Glyco_hydro_37)	yes	GH37(52-625)	Proteins acting on carbohydrates	GH37	0.5602	extr: 15, mito: 3, nucl: 2, cyto: 2, pero: 2, vacu: 2, golg: 1	vl43-au16.g12819.t1 extr 16, mito 3, nucl 2, cyto 2, cyto_nucl 2, vacu 2	4	2	4	2	1	2	0	0	0	0	0	0	1	2.5	vl43-au17.g12863.t1	0.510102
vl43-au16.g20300.t1	VDAG_JR2_Chr2g06830a	VDBG_01683	IPR006710 (Glyco_hydro_43)	yes	GH43_22(157-373)+GH43_34(518-797)	Proteins acting on carbohydrates	GH43	0.9846	nucl: 21, extr: 2, pero: 2, mito: 1, cyto: 1	vl43-au16.g20300.t1 extr 24, mito 2	9	8	11	13	7	8	2	3	1	3	2	0	1	9.33333	vl43-au17.g20323.t1	0.562401
vl43-au16.g3339.t1	VDAG_JR2_Chr6g00390a	VDBG_02544	IPR006710 (Glyco_hydro_43)	yes	GH43_24(49-291)	Proteins acting on carbohydrates	GH43	0.43	extr: 20, cyto: 2.5, mito: 2, cyto_nucl: 2, pero: 1, vacu: 1	vl43-au16.g3339.t1 extr 18, mito 4, cyto 2.5, cyto_nucl 2	8	5	3	3	4	3	0	0	0	0	0	0	1	4.33333	vl43-au17.g3344.t1	0.546219
vl43-au16.g12850.t1	VDAG_JR2_Chr6g00390a	VDBG_02544	IPR006710 (Glyco_hydro_43)	yes	GH43_24(49-291)	Proteins acting on carbohydrates	GH43	0.43	extr: 20, cyto: 2.5, mito: 2, cyto_nucl: 2, pero: 1, vacu: 1	vl43-au16.g12850.t1 extr 19, cyto 3.5, cyto_nucl 2.5, mito 2	8	4	3	3	4	3	0	0	0	0	0	0	1	4.16667	vl43-au17.g12894.t1	0.53421
vl43-au16.g5302.t1	VDAG_JR2_Chr6g09410a	VDBG_09529	IPR001547 (Glyco_hydro_5)	no	GH5_16(82-420)	Proteins acting on carbohydrates	GH5	0.0019	mito: 9, cyto: 8, cyto_nucl: 6.333, extr: 5, cyto_pero: 4.833, nucl: 3.5, vacu: 1	vl43-au16.g5302.t1 extr 18, mito 5, nucl 1, cyto 1, cyto_nucl 1, pero 1, vacu 1, cyto_pero 1	20	21	19	22	18	16	1	4	4	3	6	3	1	19.3333	vl43-au17.g5322.t1	0.707229
vl43-au16.g3408.t1	VDAG_JR2_Chr6g09410a	VDBG_09529	IPR001547 (Glyco_hydro_5)	no	GH5_16(82-420)	Proteins acting on carbohydrates	GH5	0.0019	mito: 9, cyto: 8, cyto_nucl: 6.333, extr: 5, cyto_pero: 4.833, nucl: 3.5, vacu: 1	vl43-au16.g3408.t1 extr 19, mito 4, nucl 1, cyto 1, cyto_nucl 1, pero 1, vacu 1, cyto_pero 1	21	21	19	23	18	18	1	5	4	3	7	5	1	20	vl43-au17.g3413.t1	0.689605
vl43-au16.g2242.t1	VDAG_JR2_Chr5g06810a	VDBG_06872	-	no	GH5_15(1-179)	Proteins acting on carbohydrates	GH5	0.0006	nucl: 14.5, cyto_nucl: 11.5, cyto: 5.5, cysk: 4, mito: 3	vl43-au16.g2242.t1 extr 17, cyto_mito 4.833, mito 4.5, cyto 4, cyto_nucl 2.833	15	19	10	11	10	11	0	2	0	0	1	4	1	12.6667	vl43-au17.g2248.t1	0.622517
vl43-au16.g1021.t1	VDAG_JR2_Chr5g06810a	VDBG_06872	-	no	GH5_15(1-179)	Proteins acting on carbohydrates	GH5	0.0006	nucl: 14.5, cyto_nucl: 11.5, cyto: 5.5, cysk: 4, mito: 3	vl43-au16.g1021.t1 extr 17, cyto_mito 4.333, cyto 4, mito 3.5, cyto_nucl 2.833	17	20	11	10	8	9	0	3	0	0	1	3	1	12.5	vl43-au17.g1023.t1	0.518852
vl43-au16.g5803.t1	VDAG_JR2_Chr6g10370a	VDBG_09611	IPR010720 (Alpha-L-AF_C)	yes	GH51(206-646)	Proteins acting on carbohydrates	GH51	0.9789	extr: 25, mito: 1	vl43-au16.g5803.t1 extr 25	6	6	5	4	5	6	0	0	0	0	0	0	1	5.33333	vl43-au17.g5830.t1	0.846907
vl43-au16.g7466.t1	VDAG_JR2_Chr4g03120a	VDBG_05518	Family: IPR004886 (Glucanosyltransferase)	yes	GH72(16-332)	Proteins acting on carbohydrates	GH72	0.9508	extr: 23, E.R.: 2, cyto: 1	vl43-au16.g7466.t1 extr 22, cyto 2, E.R. 2	13	12	10	10	5	6	0	1	0	0	0	0	1	9.33333	vl43-au17.g7502.t1	0.63884
vl43-au16.g19970.t1	VDAG_JR2_Chr4g12090a	VDBG_09042	IPR012946 (X8)	yes	GH72(19-329)+CBM43(381-469)	Proteins acting on carbohydrates	GH72+CBM43	0.9959	extr: 26	vl43-au16.g19970.t1 extr 26	9	7	7	8	7	7	2	2	3	2	0	3	1	7.5	vl43-au17.g19995.t1	0.587274
vl43-au16.g1726.t1	VDAG_JR2_Chr4g03120a	VDBG_05518	IPR004886 (Glucanosyltransferase)	yes	GH72(16-332)	Proteins acting on carbohydrates	GH72	0.9508	extr: 23, E.R.: 2, cyto: 1	vl43-au16.g1726.t1 extr 23, E.R. 2	8	6	8	7	2	4	0	1	0	0	0	0	1	5.83333	vl43-au17.g1728.t1	0.559762
vl43-au16.g11490.t1	VDAG_JR2_Chr4g12090a	VDBG_09042	IPR012946 (X8)	yes	GH72(19-329)+CBM43(381-469)	Proteins acting on carbohydrates	GH72+CBM43	0.9959	extr: 26	vl43-au16.g11490.t1 extr 25	14	13	13	13	11	10	3	5	6	5	3	6	1	12.3333	vl43-au17.g11532.t1	0.49955
vl43-au16.g3599.t1	VDAG_JR2_Chr3g00650a	VDBG_05074	IPR040720 (GH81_C), IPR040451 (GH81_N)	yes	GH81(165-837)	Proteins acting on carbohydrates	GH81	0.725	extr: 23, mito: 2, nucl: 1, vacu: 1	vl43-au16.g3599.t1 extr 27	18	20	18	18	11	10	5	7	0	0	0	1	1	15.8333	vl43-au17.g3606.t1	0.596944
vl43-au16.g11809.t1	VDAG_JR2_Chr3g00650a	VDBG_05074	IPR040720 (GH81_C), IPR040451 (GH81_N)	yes	GH81(165-837)	Proteins acting on carbohydrates	GH81	0.725	extr: 23, mito: 2, nucl: 1, vacu: 1	vl43-au16.g11809.t1 extr 21, mito 4	19	21	21	19	10	9	4	6	0	0	0	1	1	16.5	vl43-au17.g11849.t1	0.55528
vl43-au16.g8865.t1	VDAG_JR2_Chr5g09990a	VDBG_07694	cd15482 (Non-viral sialidases)	yes	GH93(39-353)	Proteins acting on carbohydrates	GH93	0.9818	extr: 21, cyto: 2, E.R.: 2, mito: 1, plas: 1	vl43-au16.g8865.t1 extr 22, mito 1, cyto 1, plas 1, pero 1, E.R. 1, cyto_mito 1, cyto_pero 1	9	6	11	12	6	6	0	2	0	0	0	0	1	8.33333	vl43-au17.g8913.t1	0.632098
vl43-au16.g4825.t1	VDAG_JR2_Chr5g09990a	VDBG_07694	cd15482 (Non-viral sialidases)	yes	GH93(39-353)	Proteins acting on carbohydrates	GH93	0.9818	extr: 21, cyto: 2, E.R.: 2, mito: 1, plas: 1	vl43-au16.g4825.t1 extr 21, cyto 2, mito 1, plas 1, cyto_nucl 1, E.R. 1, golg 1, cyto_pero 1	6	4	9	11	4	5	0	2	0	0	0	0	1	6.5	vl43-au17.g4844.t1	0.505491
vl43-au16.g16794.t1	VDAG_JR2_Chr4g02050a	-	IPR002022 (Pectate lyase)	yes	PL1_7(74-255)	Proteins acting on carbohydrates	PL1	0.9883	extr: 26	vl43-au16.g16794.t1 extr 25	5	6	6	7	4	5	0	0	0	0	0	0	1	5.5	vl43-au17.g16839.t1	0.809307
vl43-au16.g14935.t1	VDAG_JR2_Chr4g02050a	-	IPR002022 (Pectate lyase)	yes	PL1_7(74-255)	Proteins acting on carbohydrates	PL1	0.9883	extr: 26	vl43-au16.g14935.t1 extr 26	5	7	6	7	4	5	0	0	0	0	0	0	1	5.66667	vl43-au17.g14981.t1	0.786283
vl43-au16.g19247.t1	VDAG_JR2_Chr8g02490a	VDBG_08404	IPR002022 (Pectate lyase)	yes	-	Proteins acting on carbohydrates	PL1	0.9893	extr: 27	vl43-au16.g19247.t1 extr 27	15	17	15	15	9	5	0	0	0	0	0	0	1	12.6667	vl43-au17.g19282.t1	0.63422
vl43-au16.g11751.t1	VDAG_JR2_Chr3g12940a	VDBG_10041	IPR002022 (Pectate lyase)	yes	PL1_7(88-270)	Proteins acting on carbohydrates	PL1	0.9806	extr: 26	vl43-au16.g11751.t1 extr 27	3	3	3	4	1	1	0	0	0	0	0	0	1	2.5	vl43-au17.g11791.t1	0.510102
vl43-au16.g20489.t1	VDAG_JR2_Chr1g13750a	:VDBG_00389	IPR004898 (Pectate_lyase_PlyH/PlyE-like)	yes	PL3_2(61-250)	Proteins acting on carbohydrates	PL3	0.9907	extr: 22, mito: 3, cyto: 1.5, cyto_nucl: 1.5	vl43-au16.g20489.t1 extr 23, mito 2, cyto 1.5, cyto_nucl 1.5	5	5	3	5	2	3	0	1	0	0	1	1	1	3.83333	vl43-au17.g20507.t1	0.522828
vl43-au16.g14717.t1	VDAG_JR2_Chr8g04260a	VDBG_08248	IPR029413 (RG-lyase_II), IPR029411 (RG-lyase_III)	yes	PL4_3(20-652)	Proteins acting on carbohydrates	PL4	0.8089	extr: 14, mito: 7, cyto: 2, pero: 2, vacu: 2	vl43-au16.g14717.t1 extr 14, mito 8, pero 2, vacu 2	21	11	17	22	15	17	0	0	0	0	0	0	1	17.1667	vl43-au17.g14761.t1	0.76578
vl43-au16.g14735.t1	VDAG_JR2_Chr8g04260a	VDBG_08248	IPR029413 (RG-lyase_II), IPR029411 (RG-lyase_III)	yes	PL4_3(20-652)	Proteins acting on carbohydrates	PL4	0.8089	extr: 14, mito: 7, cyto: 2, pero: 2, vacu: 2	vl43-au16.g14735.t1 extr 14, mito 7, cyto 2, pero 2, vacu 2, cyto_pero 2	21	11	18	23	16	17	0	0	0	0	0	0	1	17.6667	vl43-au17.g14779.t1	0.763435
vl43-au16.g8320.t1	VDAG_JR2_Chr6g05370a	VDBG_07462	IPR007484 (Peptidase_M28); IPR003137 (PA)	yes	-	Peptidase		0.9817	extr: 23, cyto: 2, mito: 1, vacu: 1	vl43-au16.g8320.t1 extr 14, cyto 6, mito 5	8	5	8	8	3	4	1	1	1	1	0	1	1	6	vl43-au17.g8364.t1	0.481053
vl43-au16.g11831.t1	VDAG_JR2_Chr1g27330a	VDBG_02275	IPR027589 (Choice_anch_B)	yes	-	Unknown		0.8401	extr: 19, cyto: 5.5, cyto_nucl: 3.5, mito: 1, pero: 1	vl43-au16.g11831.t1 extr 21, E.R. 3, cyto 2	6	4	4	8	1	4	0	0	0	0	0	0	1	4.5	vl43-au17.g11871.t1	0.478843
vl43-au16.g8271.t1	VDAG_JR2_Chr3g03530a	VDBG_04750	IPR033121 (Peptidase_A1)	yes	-	Peptidase		0.9943	extr: 25	vl43-au16.g8271.t1 extr 26	2	2	5	6	2	3	0	0	0	0	0	0	1	3.33333	vl43-au17.g8315.t1	0.474643
vl43-au16.g10484.t1	VDAG_JR2_Chr7g00250a	VDBG_09964	-	yes	-	Unknown		0.9392	extr: 18, mito: 5, cyto: 4	vl43-au16.g10484.t1 extr 19, mito 4, cyto 4, cyto_mito 4	8	9	6	6	4	5	0	4	0	1	2	2	1	6.33333	vl43-au17.g10532.t1	0.469174
vl43-au16.g12277.t1	VDAG_JR2_Chr4g06600a	VDBG_05280	IPR000073 (AB_hydrolase_1)	yes	-	Others		0.9708	extr: 27	vl43-au16.g12277.t1 extr 27	10	10	10	9	4	6	1	1	0	0	4	5	1	8.16667	vl43-au17.g12320.t1	0.461728
vl43-au16.g8549.t1	VDAG_JR2_Chr5g01720a	VDBG_06578	IPR002889 (WSC_carb-bd)	yes	-	Proteins with domains interacting with carbohydrates		0.9946	extr: 23, cyto_mito: 2.333, cyto: 2, cyto_nucl: 1.833, mito: 1.5	vl43-au16.g8549.t1 extr 24, mito 1, cyto_nucl 1, pero 1	4	2	3	2	1	1	0	0	0	0	0	0	1	2.16667	vl43-au17.g8594.t1	0.460441
vl43-au16.g7323.t1	VDAG_JR2_Chr1g22250a	VDBG_01182	IPR002018 (CarbesteraseB)	yes	-	Others		0.9181	extr: 25, mito: 1, cyto: 1	vl43-au16.g7323.t1 extr 23, cyto 1.5, cyto_nucl 1.5	26	22	27	27	20	20	6	7	13	15	5	9	1	23.6667	vl43-au17.g7359.t1	0.442784
vl43-au16.g4027.t1	VDAG_JR2_Chr6g03980a	VDBG_02872	cd08994 (GH43_62_32_68_117_130-like)	no	-	Proteins acting on carbohydrates		0.0009	cyto_nucl: 11.5, cyto: 10.5, nucl: 7.5, mito: 4, pero: 2, extr: 1, golg: 1, vacu: 1	vl43-au16.g4027.t1 extr 13, mito 7, cyto 2, pero 2, vacu 2, cyto_pero 2	3	5	3	3	1	1	0	0	0	0	0	0	1	2.66667	vl43-au17.g4037.t1	0.435421
vl43-au16.g20772.t1	VDAG_JR2_Chr5g04460a	VDBG_07530	IPR006045 (Cupin_1)	no	-	Others		0.0069	mito: 21, cyto: 4, plas: 1, pero: 1	vl43-au16.g20772.t1 extr 21, cyto 2, pero 2, cyto_pero 2	8	17	7	5	6	5	0	0	0	0	0	0	1	8	vl43-au17.g20789.t1	0.429912
vl43-au16.g7411.t1	VDAG_JR2_Chr5g04460a	VDBG_07530	IPR006045 (Cupin_1)	no	-	Others		0.0069	mito: 21, cyto: 4, plas: 1, pero: 1	vl43-au16.g7411.t1 extr 21, cyto 2, pero 2, cyto_pero 2	8	17	7	5	6	5	0	0	0	0	0	0	1	8	vl43-au17.g7447.t1	0.429912
vl43-au16.g18506.t1	VDAG_JR2_Chr4g06600a	VDBG_05280	IPR000073 (AB_hydrolase_1)	yes	-	Others		0.9708	extr: 27	vl43-au16.g18506.t1 extr 27	10	9	9	9	2	6	1	0	0	0	3	4	1	7.5	vl43-au17.g18553.t1	0.420006
vl43-au16.g10029.t1	VDAG_JR2_Chr1g05070a	VDBG_03920	IPR006094 (Oxid_FAD-bind_N)	yes	-	Proteins involved in redox processes		0.9948	extr: 25, mito: 2	vl43-au16.g10029.t1 extr 20, mito 5	17	17	12	15	12	12	7	7	5	3	9	4	1	14.1667	vl43-au17.g10077.t1	0.412945
vl43-au16.g8674.t1	VDAG_JR2_Chr3g03810a	VDBG_04720	SSF55486 (Metalloproteases ("zincins"), catalytic domain)	yes	-	Peptidase		0.9796	extr: 25, mito: 2	vl43-au16.g8674.t1 extr 26	3	2	2	1	1	1	0	0	0	0	1	0	1	1.66667	vl43-au17.g8720.t1	0.410102
vl43-au16.g16031.t1	VDAG_JR2_Chr2g04840a	VDBG_03148	IPR011234 (Fumarylacetoacetase-like_C), IPR015377 (Fumarylacetoacetase_N)	no	-	Others		0.0135	extr: 16, cyto: 5.5, mito: 5, cyto_nucl: 3.5	vl43-au16.g16031.t1 extr 18, cyto 4.5, mito 4, cyto_nucl 3	7	11	6	3	4	2	0	0	0	0	0	0	1	5.5	vl43-au17.g16081.t1	0.405257
vl43-au16.g16612.t1	VDAG_JR2_Chr8g05610a	VDBG_05919	IPR000073 (AB_hydrolase_1)	yes	-	Others		0.994	extr: 19, mito: 4, cyto: 3.5, cyto_nucl: 2.5	vl43-au16.g16612.t1 extr 18, mito 4, cyto 3.5, cyto_nucl 2.5	9	7	14	16	2	5	0	0	0	0	0	0	1	8.83333	vl43-au17.g16661.t1	0.394931
vl43-au16.g20034.t1	VDAG_JR2_Chr3g05630a	VDBG_04556	-	yes	-	Unknown		0.9918	extr: 15, nucl: 4, cyto: 4, vacu: 2, mito: 1, pero: 1	vl43-au16.g20034.t1 extr 22, plas 2, mito 1, E.R. 1, golg 1	12	12	5	6	3	3	0	0	0	0	0	0	1	6.83333	vl43-au17.g20060.t1	0.390146
vl43-au16.g18287.t1	VDAG_JR2_Chr4g06670a	VDBG_05274	IPR033121 (Peptidase_A1); IPR034164 (Pepsin-like_dom)	yes	-	Peptidase		0.9928	extr: 26	vl43-au16.g18287.t1 extr 25	7	7	2	2	2	4	0	0	0	0	0	0	1	4	vl43-au17.g18332.t1	0.387628
vl43-au16.g3889.t1	VDAG_JR2_Chr3g05430a	-	-	yes	-	Unknown		0.9598	extr: 15, mito: 5, E.R.: 3, cyto: 1, pero: 1, golg: 1, vacu: 1	vl43-au16.g3889.t1 extr 17, mito 2, cyto 2, pero 2, E.R. 2, cyto_mito 2, cyto_pero 2	1	0	2	3	2	2	0	0	0	0	0	0	0.83333	1.66667	vl43-au17.g3898.t1	0.380323
vl43-au16.g10930.t1	VDAG_JR2_Chr1g05070a	VDBG_03920	IPR006094 (Oxid_FAD-bind_N)	yes	-	Proteins involved in redox processes		0.9948	extr: 25, mito: 2	vl43-au16.g10930.t1 extr 24, mito 1, cyto 1, vacu 1, cyto_mito 1	16	16	12	15	11	11	8	7	4	4	9	4	1	13.5	vl43-au17.g10974.t1	0.37563
vl43-au16.g19901.t1	VDAG_JR2_Chr1g00710a	VDBG_03505	IPR015305 (Protein of unknown function DUF1961)	yes	-	Unknown		0.9964	extr: 22, cyto: 2, mito: 1, pero: 1, E.R.: 1	vl43-au16.g19901.t1 extr 22, cyto 2, mito 1, cyto_nucl 1, pero 1, E.R. 1	8	5	9	9	2	1	0	0	0	0	0	0	1	5.66667	vl43-au17.g19926.t1	0.371937
vl43-au16.g9930.t1	VDAG_JR2_Chr3g00920a	VDBG_05000	IPR001279 (Metallo-B-lactamas)	yes	-	Others		0.3406	extr: 21, cyto: 3, mito: 1, E.R.: 1, vacu: 1	vl43-au16.g9930.t1 extr 21, cyto 3, vacu 2	2	2	1	1	1	0	0	0	0	0	0	0	0.83333	1.16667	vl43-au17.g9978.t1	0.354766
vl43-au16.g3803.t1	VDAG_JR2_Chr8g00170a	VDBG_08605	IPR002925 (Dienelactn_hydro)	yes	-	Others		0.994	extr: 25	vl43-au16.g3803.t1 extr 18, mito 5, cyto 2, pero 2, cyto_pero 2	8	7	3	5	1	2	0	0	0	0	0	0	1	4.33333	vl43-au17.g3812.t1	0.352748
vl43-au16.g6013.t1	VDAG_JR2_Chr1g22250a	VDBG_01182	IPR002018 (CarbesteraseB)	yes	-	Others		0.9181	extr: 25, mito: 1, cyto: 1	vl43-au16.g6013.t1 extr 23, mito 2, cyto 1.5, cyto_nucl 1.5	8	8	8	9	6	5	2	2	5	5	0	3	1	7.33333	vl43-au17.g6044.t1	0.348983
vl43-au16.g15823.t1	VDAG_JR2_Chr4g06670a	VDBG_05274	IPR033121 (Peptidase_A1); IPR034164 (Pepsin-like_dom)	yes	-	Peptidase		0.9928	extr: 26	vl43-au16.g15823.t1 extr 25	7	7	1	2	2	5	0	0	0	0	0	0	1	4	vl43-au17.g15873.t1	0.32918
vl43-au16.g5523.t1	VDAG_JR2_Chr6g09820a	VDBG_09565	IPR002227 (Tyrosinase_Cu-bd)	yes	-	Proteins involved in redox processes		0.997	extr: 21, mito: 2, plas: 1, pero: 1, E.R.: 1, vacu: 1	vl43-au16.g5523.t1 extr 22, cyto 2, mito 1, cyto_nucl 1, pero 1, E.R. 1	19	21	18	18	10	9	4	2	5	9	7	7	1	15.8333	vl43-au17.g5548.t1	0.324008
vl43-au16.g15046.t1	VDAG_JR2_Chr6g10140a	VDBG_09593	IPR002016 (Haem_peroxidase)	yes	AA2	Proteins involved in redox processes	AA2	0.9881	extr: 23, mito: 3, pero: 1	vl43-au16.g15046.t1 extr 21, mito 5	7	7	6	5	3	4	0	1	2	3	0	2	1	5.33333	vl43-au17.g15091.t1	0.443814
vl43-au16.g6540.t1	VDAG_JR2_Chr6g10160a	VDBG_09594	IPR013830 (SGNH_hydro)	yes	CE12(30-217)	Proteins acting on carbohydrates	CE12	0.9992	extr: 18, cyto: 6, mito: 2, nucl: 1	vl43-au16.g6540.t1 extr 15, cyto 10	8	5	8	7	4	5	0	0	1	3	3	4	1	6.16667	vl43-au17.g6572.t1	0.423394
vl43-au16.g3621.t1	VDAG_JR2_Chr4g11710a	VDBG_09076	IPR000675 (Cutinase/axe)	yes	CE5(51-226)	Proteins acting on carbohydrates	CE5	0.9916	extr: 14, mito: 6, cyto: 6, nucl: 1 similar to seq CUTI_FUSSC of class extr	vl43-au16.g3621.t1 extr 16, cyto 6, mito 4	3	4	3	2	2	1	0	0	1	1	0	1	1	2.5	vl43-au17.g3628.t1	0.380476
vl43-au16.g6679.t1	VDAG_JR2_Chr3g02150a	VDBG_04876	IPR001223 (Glyco_hydro_18_cat); IPR011583 (Chitinase_II)	no	GH18(3-235)	Proteins acting on carbohydrates	GH18	0.0004	mito: 10, cyto: 7, cyto_nucl: 6.333, cyto_pero: 6.333, nucl: 4.5, pero: 4.5, extr: 1	vl43-au16.g6679.t1 extr 20, mito 4, pero 2, cyto_mito 2	18	19	15	14	4	5	0	0	0	0	0	0	1	12.5	vl43-au17.g6712.t1	0.482158
vl43-au16.g1515.t14	VDAG_07660 (VdLs.17)	VDBG_05724	IPR031330 (Gly_Hdrlase_35_cat), IPR018954 (Betagal_dom2), IPR025972 (BetaGal_dom3), IPR025300 (BetaGal_jelly_roll_dom)	yes	GH35(41-363)	Proteins acting on carbohydrates	GH35	0.9962	extr: 24, mito: 2, vacu: 1	vl43-au16.g1515.t1 extr 24, mito 2	3	0	8	8	6	7	0	0	0	0	0	0	0.83333	5.33333	vl43-au17.g1514.t1	0.399219
vl43-au16.g13730.t14	VDAG_JR2_Chr4g01050a	VDBG_05724	IPR031330 (Gly_Hdrlase_35_cat), IPR018954 (Betagal_dom2), IPR025972 (BetaGal_dom3), IPR025300 (BetaGal_jelly_roll_dom)	yes	GH35(41-363)	Proteins acting on carbohydrates	GH35	0.9962	extr: 24, mito: 2, vacu: 1	vl43-au16.g13730.t1 extr 24, mito 2	3	0	8	9	5	6	0	0	0	0	0	0	0.83333	5.16667	vl43-au17.g13777.t1	0.359046
vl43-au16.g12029.t1	VDAG_JR2_Chr4g11100a	-	IPR000254 (Cellulose-bd_dom_fun), IPR001547 (Glyco_hydro_5)	yes	GH5_7(66-362) + CBM1	Proteins acting on carbohydrates	GH5+CBM1	0.999	extr: 26	vl43-au16.g12029.t1 extr 24, mito 2	1	1	4	5	3	3	0	0	0	0	1	1	1	2.83333	vl43-au17.g12072.t1	0.316912
vl43-au16.g16317.t1	VDAG_JR2_Chr2g02860a	VDBG_03339	IPR004886 (Glucanosyltransferase)	yes	GH72(35-333)	Proteins acting on carbohydrates	GH72	0.9905	extr: 25	vl43-au16.g16317.t1 extr 26	6	5	3	3	5	5	1	3	0	0	3	2	1	4.5	vl43-au17.g16366.t1	0.360354
vl43-au16.g19348.t1	VDAG_JR2_Chr1g28780a	VDBG_02413	IPR002022 (Pec_lyase)	yes	PL1_10(81-254)	Proteins acting on carbohydrates	PL1	0.9961	extr: 27	vl43-au16.g19348.t1 extr 27	9	7	7	5	1	2	0	0	0	0	1	1	1	5.16667	vl43-au17.g19383.t1	0.330613
vl43-au16.g4678.t1	VDAG_JR2_Chr1g28780a	VDBG_02413	IPR002022 (Pec_lyase)	yes	PL1_10(81-254)	Proteins acting on carbohydrates	PL1	0.9961	extr: 27	vl43-au16.g4678.t1 extr 27	9	7	7	5	1	2	0	0	0	0	1	1	1	5.16667	vl43-au17.g4694.t1	0.330613
vl43-au16.g2766.t1	VDAG_JR2_Chr1g27200a	VDBG_02264	IPR032382 (AltA1)	yes	-	Unknown		0.9826	extr: 23, mito: 2, E.R.: 1, vacu: 1	vl43-au16.g2766.t1 extr 23, mito 2	6	6	6	4	6	5	5	5	2	4	5	4	1	5.5	vl43-au17.g2769.t1
vl43-au16.g15664.t1	VDAG_JR2_Chr1g27200a	VDBG_02264	IPR032382 (AltA1)	yes	-	Unknown		0.9826	extr: 23, mito: 2, E.R.: 1, vacu: 1	vl43-au16.g15664.t1 extr 25	6	5	6	4	5	4	4	4	1	3	4	3	1	5	vl43-au17.g15712.t1
vl43-au16.g11153.t1	VDAG_JR2_Chr8g08300a	VDBG_06129	-	yes	-	Unknown		0.9767	extr: 25, mito: 1, cyto: 1	vl43-au16.g11153.t1 extr 27	7	8	5	7	5	5	5	6	6	7	3	4	1	6.16667	vl43-au17.g11196.t1
vl43-au16.g16607.t1	VDAG_JR2_Chr8g09990a	VDBG_06287	-	yes	-	Unknown		0.9966	cyto: 19.5, cyto_nucl: 10.5, extr: 4, mito: 3	vl43-au16.g16607.t1 extr 24, E.R. 2	1	1	1	1	1	1	2	2	1	1	0	1	1	1.16667	vl43-au17.g16656.t1
vl43-au16.g4967.t1	VDAG_JR2_Chr8g10670a	VDBG_06349	-	yes	-	Unknown		0.8836	extr: 19, mito: 4, cyto: 3, plas: 1	vl43-au16.g4967.t1 extr 21, mito 3, cyto 2, mito_nucl 2	1	1	2	2	2	3	5	3	3	3	1	3	1	3	vl43-au17.g4987.t1
vl43-au16.g11980.t1	VDAG_JR2_Chr8g10670a	VDBG_06349	-	yes	-	Unknown		0.8836	extr: 19, mito: 4, cyto: 3, plas: 1	vl43-au16.g11980.t1 extr 18, mito 6, cyto 2	1	1	3	3	3	4	6	4	5	6	1	4	1	4.33333	vl43-au17.g12023.t1
vl43-au16.g17465.t1	VDAG_JR2_Chr8g11100a	VDBG_06387	-	yes	-	Unknown		0.9936	extr: 22, mito: 3, nucl: 1, cyto: 1	vl43-au16.g17465.t1 extr 22, mito 3	22	16	4	9	1	3	0	0	0	0	0	0	1	9.16667	vl43-au17.g17512.t1
vl43-au16.g13019.t1	VDAG_JR2_Chr8g11100a	VDBG_06387	-	yes	-	Unknown		0.9936	extr: 22, mito: 3, nucl: 1, cyto: 1	vl43-au16.g13019.t1 extr 23, mito 2	18	16	3	8	1	2	0	0	0	0	0	0	1	8	vl43-au17.g13064.t1
vl43-au16.g6134.t1	VDAG_JR2_Chr6g01740a	VDBG_02660	IPR027589 (Choice_anch_B)	yes	-	Unknown	-	0.8763	extr: 19, nucl: 2, pero: 2, vacu: 2, mito: 1, E.R.: 1	vl43-au16.g6134.t1 extr 16, cyto 3, pero 3, cyto_pero 3	2	2	1	3	2	0	0	0	1	1	0	0	0.83333	1.66667	vl43-au17.g6165.t1
vl43-au16.g19149.t1	VDAG_JR2_Chr6g05150a	VDBG_02979	-	yes	-	Unknown		0.9423	extr: 24, cyto: 2, mito: 1	vl43-au16.g19149.t1 extr 22, mito 2, cyto 1, pero 1, vacu 1, mito_nucl 1, cyto_pero 1	9	9	7	8	6	4	4	5	2	2	4	2	1	7.16667	vl43-au17.g19185.t1
vl43-au16.g3253.t1	VDAG_JR2_Chr6g05150a	VDBG_02979	-	yes	-	Unknown		0.9423	extr: 24, cyto: 2, mito: 1	vl43-au16.g3253.t1 extr 22, mito 3	8	8	7	7	4	4	3	5	2	1	4	2	1	6.33333	vl43-au17.g3258.t1
vl43-au16.g12770.t1	VDAG_JR2_Chr3g05550a	VDBG_04564	-	yes	-	Unknown		0.9898	extr: 15, mito: 7, cyto: 2, pero: 2, vacu: 1	vl43-au16.g12770.t1 extr 17, mito 4, cyto 2, pero 2, vacu 2, mito_nucl 2, cyto_pero 2	23	27	4	6	4	7	0	0	0	0	0	0	1	11.8333	vl43-au17.g12813.t1
vl43-au16.g16582.t1	VDAG_JR2_Chr3g05550a	VDBG_04564	-	yes	-	Unknown		0.9898	extr: 15, mito: 7, cyto: 2, pero: 2, vacu: 1	vl43-au16.g16582.t1 extr 14, mito 6, pero 4, cyto_mito 4	18	25	2	3	1	1	0	0	0	0	0	0	1	8.33333	vl43-au17.g16631.t1
vl43-au16.g12796.t1	VDAG_JR2_Chr3g01980a	VDBG_04890	-	yes	-	Unknown		0.9877	extr: 21, mito: 2, nucl: 1, cyto: 1, E.R.: 1, vacu: 1	vl43-au16.g12796.t1 extr 24, mito 1, cyto_nucl 1, vacu 1	5	5	4	4	4	3	5	5	3	5	3	3	1	4.16667	vl43-au17.g12840.t1
vl43-au16.g16241.t15	VDAG_04530 (VdLs.17)	VDBG_04983	-	yes	-	Unknown		0.9815	extr: 18, mito: 3, vacu: 3, cyto: 2, plas: 1	vl43-au16.g16241.t1 extr 15, mito 6, cyto 3, vacu 2	3	4	6	6	1	1	2	2	3	4	4	4	1	3.5	vl43-au17.g16290.t1
vl43-au16.g5257.t15	VDAG_04530 (VdLs.17)	VDBG_04983	-	yes	-	Unknown		0.9815	extr: 18, mito: 3, vacu: 3, cyto: 2, plas: 1	vl43-au16.g5257.t1 extr 18, mito 3, vacu 3, cyto 2	5	5	7	6	2	2	3	4	4	5	5	4	1	4.5	vl43-au17.g5276.t1
vl43-au16.g16997.t1	VDAG_JR2_Chr3g00760a	VDBG_05012	-	yes	-	Unknown		0.977	extr: 13, mito: 9, cyto: 4.5, cyto_nucl: 3	vl43-au16.g16997.t1 extr 13, mito 6, cyto 5.5, cyto_nucl 3.5	9	10	9	9	5	4	2	0	5	7	7	9	1	7.66667	vl43-au17.g17043.t1
vl43-au16.g19667.t1	VDAG_JR2_Chr5g01300a	VDBG_06540	-	yes	-	Unknown		0.3193	extr: 16, mito: 4, E.R.: 3, plas: 2, cyto: 1, vacu: 1	vl43-au16.g19667.t1 extr 23, E.R. 2	4	3	4	5	1	2	5	5	6	6	5	4	1	5.16667	vl43-au17.g19694.t1
vl43-au16.g10006.t1	VDAG_JR2_Chr5g01300a	VDBG_06540	-	yes	-	Unknown		0.3193	extr: 16, mito: 4, E.R.: 3, plas: 2, cyto: 1, vacu: 1	vl43-au16.g10006.t1 extr 15, mito 3, plas 3, E.R. 3, nucl 1, cyto 1, cyto_nucl 1, vacu 1	5	3	5	5	2	2	4	5	4	5	5	5	1	4.66667	vl43-au17.g10054.t1
vl43-au16.g13382.t1	VDAG_JR2_Chr5g01510a	-	-	yes	-	Unknown		0.7607	mito: 15, cyto: 6, extr: 4, nucl: 1, E.R.: 1	vl43-au16.g13382.t1 extr 21, mito 3, cyto 3, cyto_mito 3	3	4	5	5	2	2	2	3	3	4	1	2	1	3.5	vl43-au17.g13426.t1
vl43-au16.g9680.t1	VDAG_JR2_Chr5g01680a	-	-	yes	-	Unknown		0.9986	extr: 27	vl43-au16.g9680.t1 extr 27	1	1	1	1	1	0	2	1	3	5	3	3	1	2.83333	vl43-au17.g9731.t1
vl43-au16.g18259.t1	VDAG_JR2_Chr5g10030a	VDBG_07697	IPR027589 (Choice_anch_B)	yes	-	Unknown		0.9107	extr: 23, cyto: 1.5, cyto_nucl: 1.5, mito: 1, vacu: 1	vl43-au16.g18259.t1 extr 23, mito 2, cyto 1.5, cyto_nucl 1.5	22	19	17	21	5	6	25	25	22	22	21	23	1	23	vl43-au17.g18303.t1
vl43-au16.g20038.t1	VDAG_JR2_Chr7g01440a	VDBG_09860	-	no	-	Unknown		0.0017	mito: 8, cyto: 7, extr: 4, plas: 3, pero: 3, nucl: 1, E.R.: 1	vl43-au16.g20038.t1 extr 26	4	3	2	4	1	1	3	3	4	4	2	2	1	3	vl43-au17.g20064.t1
vl43-au16.g11379.t1	VDAG_JR2_Chr7g01440a	VDBG_09860	-	no	-	Unknown		0.0017	mito: 8, cyto: 7, extr: 4, plas: 3, pero: 3, nucl: 1, E.R.: 1	vl43-au16.g11379.t1 extr 27	4	3	2	4	1	0	3	3	4	4	2	2	1	3	vl43-au17.g11421.t1
vl43-au16.g10459.t1	VDAG_JR2_Chr4g05240a	VDBG_05413	-	no	-	Unknown		0.0016	mito: 15, extr: 11, cyto_nucl: 1	vl43-au16.g10459.t1 extr 26	25	24	22	22	18	19	3	9	9	11	16	20	1	21.6667	vl43-au17.g10508.t1
vl43-au16.g1496.t1	VDAG_JR2_Chr4g11310a	VDBG_09116	IPR027589 (Choice_anch_B)	no	-	Unknown		0.0043	cyto: 8, cyto_nucl: 7.5, nucl: 5, mito: 5, plas: 3, golg: 3, extr: 2, vacu: 1	vl43-au16.g1496.t1 extr 20, cyto 2.5, mito 2, cyto_nucl 2	1	2	8	9	10	10	0	1	2	3	1	1	1	6.66667	vl43-au17.g1495.t1
vl43-au16.g21087.t1	VDAG_JR2_Chr4g11310a	VDBG_09116	IPR027589 (Choice_anch_B)	no	-	Unknown		0.0043	cyto: 8, cyto_nucl: 7.5, nucl: 5, mito: 5, plas: 3, golg: 3, extr: 2, vacu: 1	vl43-au16.g21087.t1 extr 20, cyto 3, cyto_nucl 2.333, cyto_mito 2.333	2	3	11	12	12	11	0	1	4	4	1	1	1	8.5	vl43-au17.g21103.t1
vl43-au16.g19928.t1	VDAG_JR2_Chr4g00970a	VDBG_05733	-	yes	-	Unknown		0.9496	extr: 25	vl43-au16.g19928.t1 extr 25	3	4	0	0	1	1	1	1	1	1	0	1	0.83333	1.5	vl43-au17.g19953.t1
vl43-au16.g13430.t1	VDAG_JR2_Chr1g22700a	VDBG_01225	-	yes	-	Unknown		0.9732	extr: 26	vl43-au16.g13430.t1 extr 16, cyto_nucl 5, nucl 4, cyto 4	12	9	6	6	1	1	2	6	1	4	1	2	1	5.83333	vl43-au17.g13474.t1
vl43-au16.g3264.t1	VDAG_JR2_Chr1g22580a	VDBG_01216	IPR027589 (Choice_anch_B)	yes	-	Unknown		0.6409	extr: 15, cyto: 6.5, cyto_nucl: 4, mito: 3, E.R.: 1, vacu: 1	vl43-au16.g3264.t1 extr 13, cyto 9.5, cyto_nucl 5.5, mito 1, pero 1, E.R. 1, vacu 1	5	5	7	6	4	2	0	0	0	0	5	3	1	4.83333	vl43-au17.g3269.t1
vl43-au16.g989.t1	VDAG_JR2_Chr1g28180a	VDBG_02357	IPR027589 (Choice_anch_B)	yes	-	Unknown		0.8497	extr: 15, cyto: 5.5, cyto_nucl: 3.5, mito: 3, pero: 1, E.R.: 1, vacu: 1	vl43-au16.g989.t1 extr 15, cyto 6, cyto_nucl 4.5, pero 2	16	12	14	16	2	1	1	1	3	1	2	1	1	10.1667	vl43-au17.g992.t1
vl43-au16.g20848.t1	VDAG_JR2_Chr4g09970a	VDBG_09235	IPR027589 (Choice_anch_B)	yes	-	Unknown		0.875	extr: 20, mito: 2, cyto: 2, pero: 2, vacu: 1	vl43-au16.g20848.t1 extr 18, cyto 3, pero 3, cyto_pero 3	12	10	16	16	4	5	3	3	4	5	7	6	1	10.5	vl43-au17.g20866.t1
vl43-au16.g18152.t1	VDAG_JR2_Chr8g02290a	VDBG_08422	IPR032382 (AltA1)	yes	-	Unknown		0.9911	extr: 18, cyto: 3, E.R.: 3, pero: 2, golg: 1	vl43-au16.g18152.t1 extr 17, E.R. 4, cyto 3, pero 2	2	2	2	2	2	3	1	1	1	2	2	2	1	2.16667	vl43-au17.g18196.t1
vl43-au16.g17970.t1	VDAG_JR2_Chr8g01540a	VDBG_08487	-	yes	-	Unknown		0.9929	extr: 16, plas: 3, golg: 3, vacu: 2, mito: 1, cyto: 1, E.R.: 1	vl43-au16.g17970.t1 extr 16, plas 3, golg 3, vacu 2, mito 1, cyto 1, E.R. 1, cyto_mito 1	14	20	1	2	4	3	1	0	0	1	1	1	1	7.33333	vl43-au17.g18015.t1
vl43-au16.g9910.t1	VDAG_JR2_Chr8g01540a	VDBG_08487	-	yes	-	Unknown		0.9929	extr: 16, plas: 3, golg: 3, vacu: 2, mito: 1, cyto: 1, E.R.: 1	vl43-au16.g9910.t1 extr 17, plas 3, golg 3, mito 1, cyto 1, E.R. 1, vacu 1, cyto_mito 1	16	21	1	3	4	4	1	0	0	1	1	1	1	8.16667	vl43-au17.g9958.t1
vl43-au16.g11365.t1	VDAG_JR2_Chr8g00520a	VDBG_08578	IPR029226 (Ecp2)	yes	-	Pathogenicity factor		0.9974	extr: 25, mito: 1	vl43-au16.g11365.t1 extr 15, mito 9, cyto 2.5	8	8	9	9	10	10	11	10	10	16	10	10	1	11.1667	vl43-au17.g11410.t1
vl43-au16.g4871.t1	VDAG_JR2_Chr8g00520a	VDBG_08578	IPR029226 (Ecp2)	yes	-	Pathogenicity factor		0.9974	extr: 25, mito: 1	vl43-au16.g4871.t1 extr 16, plas 9	8	9	9	9	10	10	10	10	10	13	10	10	1	10.5	vl43-au17.g4890.t1
vl43-au16.g11464.t1	VDAG_JR2_Chr6g00350a	VDBG_02540	-	yes	-	Unknown		0.9904	extr: 18, mito: 3, cyto: 2, pero: 1, E.R.: 1, golg: 1, vacu: 1	vl43-au16.g11464.t1 extr 17, cyto 3, pero 2, vacu 2, cyto_mito 2	3	5	0	1	1	1	0	0	0	1	0	0	0.83333	1.83333	vl43-au17.g11506.t1
vl43-au16.g17081.t1	VDAG_JR2_Chr6g00350a	VDBG_02540	-	yes	-	Unknown		0.9904	extr: 18, mito: 3, cyto: 2, pero: 1, E.R.: 1, golg: 1, vacu: 1	vl43-au16.g17081.t1 extr 18, mito 3, pero 2, cyto_mito 2	3	5	0	1	1	1	0	0	0	0	0	0	0.83333	1.83333	vl43-au17.g17126.t1
vl43-au16.g12505.t1	VDAG_JR2_Chr6g00790a	VDBG_02581	-	no	-	Unknown		0.0013	cyto: 12.5, cyto_mito: 9.166, cyto_nucl: 8.333, extr: 8, mito: 4.5, nucl: 2	vl43-au16.g12505.t1 extr 25	10	9	11	11	6	5	8	7	10	11	5	5	1	8.66667	vl43-au17.g12549.t1
vl43-au16.g7479.t1	VDAG_JR2_Chr6g00790a	VDBG_02581	-	no	-	Unknown		0.0013	cyto: 12.5, cyto_mito: 9.166, cyto_nucl: 8.333, extr: 8, mito: 4.5, nucl: 2	vl43-au16.g7479.t1 extr 23, mito 2, cyto 2, cyto_mito 2	16	16	18	17	11	11	13	12	17	18	8	10	1	14.8333	vl43-au17.g7515.t1
vl43-au16.g17128.t1	VDAG_JR2_Chr1g00660a	VDBG_03499	IPR027589 (Choice_anch_B)	yes	-	Unknown		0.9513	extr: 22, mito: 3, pero: 1, vacu: 1	vl43-au16.g17128.t1 extr 23, pero 2	8	6	12	15	3	2	0	1	4	3	1	0	1	7.66667	vl43-au17.g17173.t1
vl43-au16.g17137.t1	VDAG_JR2_Chr1g00660a	VDBG_03499	IPR027589 (Choice_anch_B)	yes	-	Unknown		0.9513	extr: 22, mito: 3, pero: 1, vacu: 1	vl43-au16.g17137.t1 extr 22, mito 2, pero 2	8	6	11	14	3	2	0	1	4	3	1	0	1	7.33333	vl43-au17.g17182.t1
vl43-au16.g4738.t1	VDAG_JR2_Chr1g00380a	-	-	yes	-	Unknown		0.9972	extr: 24, plas: 2	vl43-au16.g4738.t1 extr 24, plas 2	12	13	2	3	0	0	6	10	4	5	1	0	0.83333	5	vl43-au17.g4755.t1
vl43-au16.g6402.t1	VDAG_JR2_Chr3g00670a	VDBG_05080	-	yes	-	Unknown		0.9901	extr: 21, vacu: 3, cyto: 1, pero: 1, E.R.: 1	vl43-au16.g6402.t1 extr 21, E.R. 2, vacu 2	3	4	5	5	2	1	5	3	8	8	1	3	1	4.66667	vl43-au17.g6436.t1
vl43-au16.g12195.t1	VDAG_JR2_Chr1g06670a	VDBG_04077	IPR001952 (Alkaline_phosphatase)	yes	-	Others		0.9792	extr: 20, mito: 2, pero: 2, vacu: 2, E.R.: 1	vl43-au16.g12195.t1 extr 20, mito 2, pero 2, vacu 2	8	2	0	1	4	6	0	0	0	0	0	0	0.83333	3.5	vl43-au17.g12239.t1
vl43-au16.g13991.t1	VDAG_JR2_Chr1g06670a	VDBG_04077	IPR001952 (Alkaline_phosphatase)	yes	-	Others		0.9792	extr: 20, mito: 2, pero: 2, vacu: 2, E.R.: 1	vl43-au16.g13991.t1 extr 20, mito 2, pero 2, vacu 2	7	1	0	1	4	6	0	0	0	0	0	0	0.83333	3.16667	vl43-au17.g14035.t1
vl43-au16.g5674.t2	VDAG_JR2_Chr1g01630a	VDBG_03594	IPR033121 (PEPTIDASE_A1)	yes	-	Peptidase		0.9512	extr: 21, vacu: 3, mito: 2, nucl: 1	vl43-au16.g5674.t2 extr 19, mito 4, nucl 2	2	3	2	2	0	1	1	2	0	0	2	3	0.83333	1.66667	vl43-au17.g5700.t1
vl43-au16.g13545.t1	VDAG_JR2_Chr1g01630a	VDBG_03594	IPR033121 (PEPTIDASE_A1)	yes	-	Peptidase		0.9512	extr: 21, vacu: 3, mito: 2, nucl: 1	vl43-au16.g13545.t1 extr 19, nucl 3, vacu 3	5	6	3	3	0	1	2	3	0	0	5	5	0.83333	3	vl43-au17.g13591.t1
vl43-au16.g6095.t1	VDAG_JR2_Chr7g07680a	VDBG_08719	IPR041616 (PheRS_beta_core), IPR040659 (PhetRS_B1), IPR005147 (tRNA_synthase_B5-dom), IPR005146 (B3/B4_tRNA-bd)	no	-	Others		0.0011	cyto_nucl: 14, cyto: 12.5, nucl: 10.5, pero: 2, mito: 1, vacu: 1	vl43-au16.g6095.t1 extr 14, E.R. 6, golg 2, vacu 2, cyto 1, plas 1, pero 1, cyto_pero 1	4	2	4	4	3	2	4	4	5	6	4	5	1	4.66667	vl43-au17.g6126.t1
vl43-au16.g8281.t1	VDAG_JR2_Chr1g04640a	VDBG_03882	IPR018620 (Ubiquitin3-bd_protein_But2_C)	yes	-	Others		0.9724	extr: 25, mito: 2	vl43-au16.g8281.t1 extr 25	16	14	14	14	15	16	15	14	12	15	15	13	1	14.8333	vl43-au17.g8325.t1
vl43-au16.g13128.t1	-	VDBG_02428	IPR006771 (Bys1)	yes	-	Unknown		0.982	extr: 27	vl43-au16.g13128.t1 extr 27	2	4	5	5	0	1	2	1	0	2	2	2	0.83333	2.83333	vl43-au17.g13173.t1
vl43-au16.g8608.t1	VDAG_JR2_Chr3g09740a	VDBG_08059	IPR031329 (NEUT/ALK_ceramidase_N), IPR031331 (NEUT/ALK_ceramidase_C)	yes	-	Proteins involved in lipid metabolism		0.754	extr: 26	vl43-au16.g8608.t1 extr 25	20	20	29	27	18	17	26	22	38	39	29	37	1	31.8333	vl43-au17.g8653.t1
vl43-au16.g8606.t1	VDAG_JR2_Chr3g09740a	VDBG_08059	IPR031329 (NEUT/ALK_ceramidase_N), IPR031331 (NEUT/ALK_ceramidase_C)	yes	-	Proteins involved in lipid metabolism		0.754	extr: 26	vl43-au16.g8606.t1 extr 25	22	24	33	30	22	20	30	24	41	46	34	45	1	36.6667	vl43-au17.g8651.t1
vl43-au16.g10684.t1	VDAG_JR2_Chr2g07000a	VDBG_01697	IPR010829 (Cerato-platanin)	no	-	Pathogenicity factor		0.002	mito: 16, nucl: 4, cyto: 4, plas: 1, pero: 1, E.R.: 1	vl43-au16.g10684.t1 extr 25	1	1	3	3	2	2	3	4	3	4	4	3	1	3.5	vl43-au17.g10731.t1
vl43-au16.g16629.t1	VDAG_JR2_Chr7g00860a	VDBG_09911	IPR010829 (Cerato-platanin)	yes	-	Pathogenicity factor		0.9859	extr: 26	vl43-au16.g16629.t1 extr 26	2	2	3	3	2	1	3	3	3	4	3	3	1	3.16667	vl43-au17.g16678.t1
vl43-au16.g5203.t1	VDAG_JR2_Chr7g00860a	VDBG_09911	IPR010829 (Cerato-platanin)	yes	-	Pathogenicity factor		0.9859	extr: 26	vl43-au16.g5203.t1 extr 25	2	2	4	4	3	2	6	4	4	6	3	4	1	4.5	vl43-au17.g5222.t1
vl43-au16.g2033.t1	VDAG_JR2_Chr2g02960a	VDBG_03330	IPR002018 (CarbesteraseB)	yes	-	Others		0.9562	extr: 22, mito: 3, cyto: 1, pero: 1	vl43-au16.g2033.t1 extr 20, mito 4, pero 2, mito_nucl 2	14	13	9	7	5	7	6	0	7	9	0	0	1	9.16667	vl43-au17.g2037.t1
vl43-au16.g2686.t1	VDAG_JR2_Chr2g02960a	VDBG_03330	IPR002018 (CarbesteraseB)	yes	-	Others		0.9562	extr: 22, mito: 3, cyto: 1, pero: 1	vl43-au16.g2686.t1 extr 22, mito 3	15	12	10	8	5	7	6	0	9	10	1	0	1	9.5	vl43-au17.g2689.t1
vl43-au16.g12406.t1	VDAG_JR2_Chr3g10640a	VDBG_07976	IPR002018 (CarbesteraseB)	yes	-	Others		0.9891	extr: 27	vl43-au16.g12406.t1 extr 27	14	13	13	12	12	12	11	14	9	10	13	10	1	12.6667	vl43-au17.g12451.t1
vl43-au16.g9583.t1	VDAG_JR2_Chr7g00020a	VDBG_09990	IPR002018 (CarbesteraseB)	yes	-	Others		0.9941	extr: 26	vl43-au16.g9583.t1 extr 26	3	5	4	1	0	2	0	0	0	0	0	0	0.83333	2.5	vl43-au17.g9633.t1
vl43-au16.g2818.t1	VDAG_JR2_Chr8g00170a	VDBG_08605	IPR002925 (Dienelactn_hydro)	yes	-	Others		0.994	extr: 25	vl43-au16.g2818.t1 extr 25	6	6	2	3	1	1	0	0	0	0	0	0	1	3.16667	vl43-au17.g2822.t1
vl43-au16.g9921.t1	VDAG_JR2_Chr1g25570a	VDBG_02116	IPR021851 (DUF3455)	yes	-	Unknown		0.996	extr: 27	vl43-au16.g9921.t1 extr 27	5	7	7	6	3	3	7	5	7	6	6	6	1	6.16667	vl43-au17.g9969.t1
vl43-au16.g1943.t1	VDAG_JR2_Chr1g25570a	VDBG_02116	IPR021851 (DUF3455)	yes	-	Unknown		0.996	extr: 27	vl43-au16.g1943.t1 extr 27	10	8	5	6	2	2	5	5	8	9	6	5	1	6.33333	vl43-au17.g1946.t1
vl43-au16.g14954.t1	VDAG_JR2_Chr4g09720a	VDBG_09255	IPR005135 (Endo/exonuclease/phosphatase)	yes	-	Others		0.9953	extr: 27	vl43-au16.g14954.t1 extr 26	8	9	12	14	4	6	15	13	17	17	10	13	1	14.1667	vl43-au17.g15000.t1
vl43-au16.g20600.t1	VDAG_JR2_Chr4g09720a	VDBG_09255	IPR005135 (Endo/exonuclease/phosphatase)	yes	-	Others		0.9953	extr: 27	vl43-au16.g20600.t1 extr 26	5	5	9	8	3	4	9	8	9	11	6	9	1	8.66667	vl43-au17.g20616.t1
vl43-au16.g6033.t1	VDAG_JR2_Chr2g00040a	VDBG_09840	-	yes	-	Proteins involved in redox processes		0.9813	extr: 26	vl43-au16.g6033.t1 extr 25	12	11	15	16	10	11	17	18	15	18	15	14	1	16.1667	vl43-au17.g6065.t1
vl43-au16.g18147.t16	VDAG_05357 (VdLs.17)	VDBG_10054	IPR006094 (Oxid_FAD_bind_N), IPR016166 (FAD-bd_PCMH)	yes	-	Proteins involved in redox processes		0.9933	extr: 26	vl43-au16.g18147.t1 extr 27	17	15	14	11	10	8	3	5	5	6	12	12	1	12.5	vl43-au17.g18191.t1
vl43-au16.g16468.t16	VDAG_05357 (VdLs.17)	VDBG_10054	IPR006094 (Oxid_FAD_bind_N), IPR016166 (FAD-bd_PCMH)	yes	-	Proteins involved in redox processes		0.9933	extr: 26	vl43-au16.g16468.t1 extr 25	19	18	16	15	11	12	5	8	7	7	14	14	1	15.1667	vl43-au17.g16517.t1
vl43-au16.g5939.t1	VDAG_JR2_Chr2g00550a	VDBG_09792	IPR016166 (FAD-bd_PCMH), IPR006094 (xid_FAD_bind_N)	yes	-	Proteins involved in redox processes		0.9868	extr: 27	vl43-au16.g5939.t1 extr 27	0	0	11	14	8	10	13	10	13	14	15	14	1	13.1667	vl43-au17.g5967.t1
vl43-au16.g12508.t1	VDAG_JR2_Chr6g00820a	VDBG_02584	IPR016166 (FAD-bd_PCMH), IPR006094 (Oxid_FAD_bind_N)	yes	-	Proteins involved in redox processes		0.9815	extr: 27	vl43-au16.g12508.t1 extr 26	16	14	7	7	1	1	2	0	0	0	0	0	1	7.66667	vl43-au17.g12552.t1
vl43-au16.g7476.t1	VDAG_JR2_Chr6g00820a	VDBG_02584	IPR016166 (FAD-bd_PCMH), IPR006094 (Oxid_FAD_bind_N)	yes	-	Proteins involved in redox processes		0.9815	extr: 27	vl43-au16.g7476.t1 extr 26	15	14	8	7	1	1	2	0	0	0	0	0	1	7.66667	vl43-au17.g7512.t1
vl43-au16.g14422.t1	VDAG_JR2_Chr1g28250a	VDBG_02363	IPR016166 (FAD-bd_PCMH), IPR006094 (Oxid_FAD_bind_N), IPR012951 (BBE)	yes	-	Proteins involved in redox processes		0.997	pero: 15, cyto: 7, cyto_nucl: 5, mito: 2, E.R.: 2	vl43-au16.g14422.t1 extr 19, mito 7	14	12	13	13	11	11	12	14	10	12	7	8	1	12.3333	vl43-au17.g14470.t1
vl43-au16.g15469.t1	VDAG_JR2_Chr5g03480a	VDBG_07623	IPR016166 (FAD-bd_PCMH), IPR006094 (Oxid_FAD_bind_N), IPR012951 (BBE)	yes	-	Proteins involved in redox processes		0.9934	nucl: 20, pero: 3, extr: 2, mito: 1, cyto: 1	vl43-au16.g15469.t1 extr 21, cyto 4	2	2	1	2	1	1	4	3	5	4	2	3	1	3.5	vl43-au17.g15518.t1
vl43-au16.g15653.t1	VDAG_JR2_Chr5g03480a	VDBG_07623	IPR016166 (FAD-bd_PCMH), IPR006094 (Oxid_FAD_bind_N), IPR012951 (BBE)	yes	-	Proteins involved in redox processes		0.9934	nucl: 20, pero: 3, extr: 2, mito: 1, cyto: 1	vl43-au16.g15653.t1 extr 25	7	7	2	5	0	0	6	8	5	5	2	5	1	5.16667	vl43-au17.g15700.t1
vl43-au16.g465.t2	VDAG_JR2_Chr7g05180a	-	IPR030395 (GP_PDE_dom)	yes	-	Proteins involved in lipid metabolism		0.9641	extr: 20, cyto: 3, mito: 2, pero: 1, E.R.: 1	vl43-au16.g465.t2 extr 18, cyto 4, mito 2, cyto_nucl 2, pero 2	5	3	1	1	0	1	0	0	0	0	0	0	0.83333	1.83333	vl43-au17.g466.t1
vl43-au16.g16807.t1	VDAG_JR2_Chr7g05180a	-	IPR030395 (GP_PDE_dom)	yes	-	Proteins involved in lipid metabolism		0.9641	extr: 20, cyto: 3, mito: 2, pero: 1, E.R.: 1	vl43-au16.g16807.t1 extr 15, cyto 5.5, cyto_nucl 3.5, mito 2, vacu 2	12	10	1	1	1	3	0	0	0	0	0	0	1	4.66667	vl43-au17.g16852.t1
vl43-au16.g4680.t1	VDAG_JR2_Chr1g28810a	VDBG_02415	IPR021054 (Cell_wall_mannoprotein_1)	yes	-	Others		0.9713	extr: 24, cyto: 2, vacu: 1	vl43-au16.g4680.t1 extr 24, cyto 2	1	1	1	1	2	2	1	0	1	2	3	2	1	1.5	vl43-au17.g4696.t1
vl43-au16.g6592.t1	VDAG_JR2_Chr6g09010a	VDBG_09487	SSF54897 (Protease propeptides/inhibitors)	yes	-	Others		0.9596	extr: 17, E.R.: 4, cyto: 2, mito: 1, pero: 1, golg: 1, vacu: 1	vl43-au16.g6592.t1 extr 18, E.R. 5, vacu 2	5	4	4	4	3	2	5	6	3	3	4	5	1	4.33333	vl43-au17.g6625.t1
vl43-au16.g6589.t1	VDAG_JR2_Chr6g03270a	VDBG_02806	IPR005052 (Lectin_leg), IPR035661 (EMP46/EMP47_N)	yes	-	Proteins with domains interacting with carbohydrates		0.9556	extr: 19, mito: 2, plas: 2, golg: 2, E.R.: 1, vacu: 1	vl43-au16.g6589.t1 extr 24, golg 2	2	1	1	1	1	1	2	3	6	6	4	3	1	4	vl43-au17.g6622.t1
vl43-au16.g1414.t1	VDAG_JR2_Chr6g03270a	VDBG_02806	IPR005052 (Lectin_leg), IPR035661 (EMP46/EMP47_N)	yes	-	Proteins with domains interacting with carbohydrates		0.9556	extr: 19, mito: 2, plas: 2, golg: 2, E.R.: 1, vacu: 1	vl43-au16.g1414.t1 extr 21, mito 2, golg 2	1	1	1	1	1	1	1	1	3	4	3	1	1	2.16667	vl43-au17.g1415.t1
vl43-au16.g18377.t1	VDAG_JR2_Chr1g06260a	VDBG_04031	IPR005592 (Mono/diacylglycerol_lipase_N), IPR002921 (Fungal_lipase-like)	yes	-	Proteins involved in lipid metabolism		0.9799	extr: 21, cyto: 4, mito: 2	vl43-au16.g18377.t1 extr 19, cyto 5, mito 3	10	9	12	11	7	6	4	6	9	12	7	7	1	9.16667	vl43-au17.g18422.t1
vl43-au16.g18381.t1	VDAG_JR2_Chr1g06260a	VDBG_04031	IPR005592 (Mono/diacylglycerol_lipase_N), IPR002921 (Fungal_lipase-like)	yes	-	Proteins involved in lipid metabolism		0.9799	extr: 21, cyto: 4, mito: 2	vl43-au16.g18381.t1 extr 20, cyto 4, mito 3	9	9	11	10	6	6	5	4	8	12	8	8	1	8.5	vl43-au17.g18426.t1
vl43-au16.g5233.t1	VDAG_JR2_Chr1g28210a	VDBG_02359	IPR019405 (Lactonase_7-beta_prop)	yes	-	Proteins with domains interacting with carbohydrates		0.9507	extr: 25, mito: 1, cyto: 1	vl43-au16.g5233.t1 extr 24, cyto 2	2	2	8	10	5	8	2	5	5	6	3	1	1	5.83333	vl43-au17.g5252.t1
vl43-au16.g14822.t1	VDAG_JR2_Chr6g08770a	VDBG_09464	IPR008701 (NPP1)	yes	-	Pathogenicity factor		0.9916	extr: 25, mito: 1	vl43-au16.g14822.t1 extr 22, mito 3	12	11	4	4	0	0	17	13	16	16	13	7	1	13.6667	vl43-au17.g14867.t1
vl43-au16.g12233.t1	VDAG_JR2_Chr6g08770a	VDBG_09464	IPR008701 (NPP1)	yes	-	Pathogenicity factor		0.9916	extr: 25, mito: 1	vl43-au16.g12233.t1 extr 24, mito 3	5	5	1	1	0	0	8	6	11	13	7	2	1	7.83333	vl43-au17.g12277.t1
vl43-au16.g13342.t1	VDAG_JR2_Chr8g10650a	VDBG_06347	IPR008701 (NPP1)	yes	-	Pathogenicity factor		0.7148	extr: 19, golg: 3, E.R.: 2, vacu: 2	vl43-au16.g13342.t1 extr 25	5	9	0	2	1	1	6	7	7	7	5	5	1	6.16667	vl43-au17.g13386.t1
vl43-au16.g2682.t1	VDAG_JR2_Chr8g10650a	VDBG_06347	IPR008701 (NPP1)	yes	-	Pathogenicity factor		0.7148	extr: 19, golg: 3, E.R.: 2, vacu: 2	vl43-au16.g2682.t1 extr 24, mito 1, golg 1, vacu 1	5	7	0	1	1	1	5	5	6	6	4	4	1	5	vl43-au17.g2685.t1
vl43-au16.g7527.t1	VDAG_JR2_Chr1g23360a	VDBG_01289	-	yes	-	Unknown		0.9981	extr: 24, mito: 2, vacu: 1	vl43-au16.g7527.t1 extr 24, mito 2	7	8	4	3	0	0	3	3	2	2	2	3	1	3.66667	vl43-au17.g7563.t1
vl43-au16.g15540.t1	VDAG_JR2_Chr1g27670a	VDBG_02307	IPR027589 (Choice_anch_B)	yes	-	Unknown		0.6476	extr: 19, mito: 3, cyto: 2, pero: 2, vacu: 1	vl43-au16.g15540.t1 extr 14, mito 5, cyto 3, pero 3, cyto_pero 3	3	2	12	11	4	6	0	0	2	1	1	1	1	6.33333	vl43-au17.g15589.t1
vl43-au16.g15037.t1	VDAG_JR2_Chr1g23270a	VDBG_01281	IPR003137 (PA_domain); IPR007484 (Peptidase_M28)	yes	-	Peptidase		0.9846	extr: 19, cyto: 6, nucl: 1, mito: 1	vl43-au16.g15037.t1 extr 16, cyto 8.5, cyto_nucl 5.5	10	9	15	17	10	11	3	4	8	9	9	8	1	12	vl43-au17.g15082.t1
vl43-au16.g6519.t1	VDAG_JR2_Chr1g23270a	VDBG_01281	IPR003137 (PA_domain); IPR007484 (Peptidase_M28)	yes	-	Peptidase		0.9846	extr: 19, cyto: 6, nucl: 1, mito: 1	vl43-au16.g6519.t1 extr 19, cyto 6	11	10	15	17	10	11	3	3	7	9	10	8	1	12.3333	vl43-au17.g6551.t1
vl43-au16.g6137.t1	VDAG_JR2_Chr6g01770a	VDBG_02663	IPR000834 (Peptidase_M14)	yes	-	Peptidase		0.9568	extr: 25	vl43-au16.g6137.t1 extr 18, mito 6, cyto 1, E.R. 1, vacu 1	6	7	9	7	3	4	3	4	4	8	3	4	1	6	vl43-au17.g6168.t1
vl43-au16.g18326.t1	VDAG_JR2_Chr6g01770a	VDBG_02663	IPR000834 (Peptidase_M14)	yes	-	Peptidase		0.9568	extr: 25	vl43-au16.g18326.t1 extr 20, mito 4, cyto 1, pero 1, golg 1, cyto_pero 1	6	7	9	7	3	3	3	5	5	8	3	4	1	5.83333	vl43-au17.g18371.t1
vl43-au16.g14884.t1	VDAG_JR2_Chr5g01660a	VDBG_06575	IPR000834 (Peptidase_M14)	yes	-	Peptidase		0.9954	extr: 25, cyto: 1.5, cyto_nucl: 1.5	vl43-au16.g14884.t1 extr 25, cyto 1.5, cyto_nucl 1.5	9	7	10	10	8	10	10	10	13	12	9	11	1	10.8333	vl43-au17.g14929.t1
vl43-au16.g10615.t1	VDAG_JR2_Chr5g01660a	VDBG_06575	IPR000834 (Peptidase_M14)	yes	-	Peptidase		0.9954	extr: 25, cyto: 1.5, cyto_nucl: 1.5	vl43-au16.g10615.t1 extr 26	8	7	11	10	8	10	11	11	13	13	9	11	1	11.3333	vl43-au17.g10661.t1
vl43-au16.g13349.t1	VDAG_JR2_Chr4g11050a	VDBG_09139	IPR000834 (Peptidase_M14)	yes	-	Peptidase		0.9821	extr: 23, cyto: 2, mito: 1, pero: 1	vl43-au16.g13349.t1 extr 20, mito 2, cyto 2, plas 2, cyto_mito 2	11	11	14	10	9	8	13	13	13	13	12	13	1	12.8333	vl43-au17.g13393.t1
vl43-au16.g7762.t1	VDAG_JR2_Chr4g11050a	VDBG_09139	IPR000834 (Peptidase_M14)	yes	-	Peptidase		0.9821	extr: 23, cyto: 2, mito: 1, pero: 1	vl43-au16.g7762.t1 extr 22, mito 2, cyto 2, cyto_mito 2	13	13	17	13	10	9	16	16	16	16	14	16	1	15.6667	vl43-au17.g7800.t1
vl43-au16.g15481.t1	VDAG_JR2_Chr4g07090a	VDBG_05236	IPR000834 (Peptidase_M14)	yes	-	Peptidase		0.8838	extr: 16, cyto_mito: 4.833, mito: 4.5, cyto: 4, cyto_nucl: 2.833, pero: 1, E.R.: 1	vl43-au16.g15481.t1 extr 22, mito 3	2	2	0	1	1	1	1	1	0	0	0	0	0.83333	1.16667	vl43-au17.g15530.t1
vl43-au16.g8492.t1	VDAG_JR2_Chr5g05780a	VDBG_10214	IPR000834 (Peptidase_M14)	yes	-	Peptidase		0.9779	extr: 16, cyto: 4.5, cyto_mito: 4.5, mito: 3.5, nucl: 1, pero: 1, vacu: 1	vl43-au16.g8492.t1 extr 14, mito 6.5, cyto_mito 6, cyto 4.5	4	3	3	1	1	0	0	0	0	0	0	0	0.83333	2	vl43-au17.g8537.t1
vl43-au16.g1487.t1	VDAG_JR2_Chr4g11220a	VDBG_09125	IPR007484 (Peptidase_M28)	yes	-	Peptidase		0.9305	extr: 21, cyto: 3, cyto_nucl: 2.833, cyto_mito: 2.833, nucl: 1.5, mito: 1.5	vl43-au16.g1487.t1 extr 20, cyto 4, cyto_nucl 3.333, cyto_mito 3.333	9	8	13	13	1	0	9	10	12	12	5	6	1	9	vl43-au17.g1486.t1
vl43-au16.g9385.t1	VDAG_JR2_Chr4g00170a	VDBG_05811	IPR007484 (Peptidase_M28)	no	-	Peptidase		0.0028	mito: 12, cyto: 4, plas: 4, pero: 2, E.R.: 2, nucl: 1, extr: 1, vacu: 1	vl43-au16.g9385.t1 extr 14, mito 11	8	9	11	11	3	3	6	6	9	11	4	5	1	7.5	vl43-au17.g9435.t1
vl43-au16.g2990.t1	VDAG_JR2_Chr4g00170a	VDBG_05811	IPR007484 (Peptidase_M28)	no	-	Peptidase		0.0028	mito: 12, cyto: 4, plas: 4, pero: 2, E.R.: 2, nucl: 1, extr: 1, vacu: 1	vl43-au16.g2990.t1 extr 14, mito 10, cyto 3	6	7	9	9	3	3	6	6	8	10	4	5	1	6.5	vl43-au17.g2993.t1
vl43-au16.g2413.t1	VDAG_JR2_Chr3g12840a	VDBG_10051	IPR001384 (Peptidase_M35)	yes	-	Peptidase		0.8192	extr: 17, mito: 6, cyto: 4	vl43-au16.g2413.t1 extr 14, mito 9, cyto 4	2	1	4	3	1	0	0	0	1	1	0	2	0.83333	1.83333	vl43-au17.g2418.t1
vl43-au16.g14396.t1	VDAG_JR2_Chr3g12840a	VDBG_10051	IPR001384 (Peptidase_M35)	yes	-	Peptidase		0.8192	extr: 17, mito: 6, cyto: 4	vl43-au16.g14396.t1 extr 17, cyto 5, mito 4	2	1	4	3	2	0	0	0	1	1	1	3	0.83333	2	vl43-au17.g14444.t1
vl43-au16.g18599.t1	VDAG_JR2_Chr1g22770a	VDBG_01232	IPR029463 (Lys_MEP)	yes	-	Peptidase		0.9832	extr: 15, mito: 6.5, cyto_mito: 6.5, cyto: 5.5	vl43-au16.g18599.t1 extr 16, cyto_mito 6, mito 5.5, cyto 5.5	8	9	7	7	7	6	5	5	6	6	3	4	1	7.33333	vl43-au17.g18647.t1
vl43-au16.g7795.t1	VDAG_JR2_Chr1g22770a	VDBG_01232	IPR029463 (Lys_MEP)	yes	-	Peptidase		0.9832	extr: 15, mito: 6.5, cyto_mito: 6.5, cyto: 5.5	vl43-au16.g7795.t1 extr 16, cyto 5.5, cyto_mito 5.5, mito 4.5	10	11	10	10	8	7	6	6	7	7	3	4	1	9.33333	vl43-au17.g7833.t1
vl43-au16.g11215.t1	VDAG_JR2_Chr3g11820a	VDBG_07883	IPR008754 (Peptidase_M43)	yes	-	Peptidase		0.8023	extr: 22, mito: 4, pero: 1	vl43-au16.g11215.t1 extr 23, mito 3	1	0	2	4	1	1	0	1	1	1	0	0	0.83333	1.5	vl43-au17.g11258.t1
vl43-au16.g11219.t1	VDAG_JR2_Chr3g11820a	VDBG_07883	IPR008754 (Peptidase_M43)	yes	-	Peptidase		0.8023	extr: 22, mito: 4, pero: 1	vl43-au16.g11219.t1 extr 23, mito 3	1	0	2	4	1	1	0	1	1	1	0	0	0.83333	1.5	vl43-au17.g11262.t1
vl43-au16.g13749.t1	VDAG_JR2_Chr5g08850a	VDBG_06699	IPR008442 (Propeptide_carboxypepY)	yes	-	Peptidase		0.8678	extr: 22, vacu: 3, mito: 2	vl43-au16.g13749.t1 extr 22, vacu 3	3	3	3	3	1	1	1	2	1	1	1	1	1	2.33333	vl43-au17.g13795.t1
vl43-au16.g18120.t1	VDAG_JR2_Chr5g08850a	VDBG_06699	IPR008442 (Propeptide_carboxypepY)	yes	-	Peptidase		0.8678	extr: 22, vacu: 3, mito: 2	vl43-au16.g18120.t1 extr 22, vacu 3	3	3	3	3	1	1	1	2	1	1	1	1	1	2.33333	vl43-au17.g18165.t1
vl43-au16.g17686.t1	VDAG_JR2_Chr8g11290a	VDBG_06405	IPR008758 (Peptidase_S28)	yes	-	Peptidase		0.9701	extr: 24, plas: 1	vl43-au16.g17686.t1 extr 26	12	8	0	2	2	1	0	0	0	0	0	0	0.83333	4.16667	vl43-au17.g17733.t1
vl43-au16.g10234.t1	VDAG_JR2_Chr8g11290a	VDBG_06405	IPR008758 (Peptidase_S28)	yes	-	Peptidase		0.9701	extr: 24, plas: 1	vl43-au16.g10234.t1 extr 25	7	5	1	1	2	1	0	0	0	0	0	0	1	2.83333	vl43-au17.g10283.t1
vl43-au16.g7616.t1	VDAG_JR2_Chr4g03040a	VDBG_05526	IPR000209 (Peptidase_S8/S53_dom), IPR010259 (S8pro/Inhibitor_I9), IPR034193 (PCSK9_ProteinaseK-like)	yes	-	Peptidase		0.9286	extr: 25, mito: 1, cyto: 1	vl43-au16.g7616.t1 extr 15, cyto 11	2	2	4	4	3	2	2	2	4	4	3	2	1	2.83333	vl43-au17.g7652.t1
vl43-au16.g19586.t1	VDAG_JR2_Chr7g03440a	VDBG_07258	IPR000209 (Peptidase_S8/S53_dom), IPR010259 (S8pro/Inhibitor_I9), IPR034193 (PCSK9_ProteinaseK-like)	yes	-	Peptidase		0.9612	extr: 27	vl43-au16.g19586.t1 extr 27	5	5	6	6	3	3	6	6	6	6	4	5	1	5.5	vl43-au17.g19615.t1
vl43-au16.g13708.t1	VDAG_JR2_Chr7g03440a	VDBG_07258	IPR000209 (Peptidase_S8/S53_dom), IPR010259 (S8pro/Inhibitor_I9), IPR034193 (PCSK9_ProteinaseK-like)	yes	-	Peptidase		0.9612	extr: 27	vl43-au16.g13708.t1 extr 24, cyto 1, pero 1, E.R. 1, cyto_pero 1	4	4	6	6	3	3	6	6	6	6	3	5	1	5.33333	vl43-au17.g13755.t1
vl43-au16.g9095.t1	VDAG_JR2_Chr6g06580a	VDBG_03112	IPR015141 (PLipase_A2_prok/fun)	yes	-	Proteins involved in lipid metabolism		0.9951	extr: 25	vl43-au16.g9095.t1 extr 24, pero 1, E.R. 1, golg 1	4	6	7	7	3	3	6	3	6	8	3	8	1	5.66667	vl43-au17.g9144.t1
vl43-au16.g13451.t1	VDAG_JR2_Chr6g06580a	VDBG_03112	IPR015141 (PLipase_A2_prok/fun)	yes	-	Proteins involved in lipid metabolism		0.9951	extr: 25	vl43-au16.g13451.t1 extr 24, pero 1, E.R. 1, golg 1	4	5	6	6	3	3	5	3	6	8	3	7	1	5.33333	vl43-au17.g13495.t1
vl43-au16.g7118.t1	VDAG_JR2_Chr4g10420a	VDBG_09195	IPR006969 (Stig1)	yes	-	Unknown		0.9999	extr: 13, mito: 4, golg: 4, E.R.: 3, vacu: 2, cyto: 1	vl43-au16.g7118.t1 extr 13, E.R. 6, golg 4, vacu 3	1	2	16	13	8	8	0	0	0	0	0	0	1	8	vl43-au17.g7153.t1
vl43-au16.g7382.t1	VDAG_JR2_Chr2g00750a	VDBG_09774	IPR002828 (SurE-like_Pase/nucleotidase)	yes	-	Others		0.972	extr: 25, mito: 1, cyto: 1	vl43-au16.g7382.t1 extr 26	10	11	12	10	1	2	10	10	13	13	11	10	1	11.1667	vl43-au17.g7418.t1
vl43-au16.g17342.t1	VDAG_JR2_Chr2g00750a	VDBG_09774	IPR002828 (SurE-like_Pase/nucleotidase)	yes	-	Others		0.972	extr: 25, mito: 1, cyto: 1	vl43-au16.g17342.t1 extr 26	9	9	11	9	1	2	9	10	12	13	9	9	1	10.3333	vl43-au17.g17389.t1
vl43-au16.g4601.t1	VDAG_JR2_Chr5g09980a	VDBG_07692	IPR001254 (Trypsin_dom)	yes	-	Peptidase		0.9567	extr: 27	vl43-au16.g4601.t1 extr 27	3	4	8	8	3	4	8	7	8	8	10	7	1	8	vl43-au17.g4615.t1
vl43-au16.g1387.t1	VDAG_JR2_Chr6g09820a	VDBG_09565	IPR002227 (Tyrosinase_Cu-bd)	yes	-	Proteins involved in redox processes		0.997	extr: 21, mito: 2, plas: 1, pero: 1, E.R.: 1, vacu: 1	vl43-au16.g1387.t1 extr 21, mito 2, plas 2	27	26	24	21	8	9	4	2	5	9	6	7	1	19.1667	vl43-au17.g1389.t1
vl43-au16.g20916.t1	VDAG_JR2_Chr4g04410a	VDBG_05486	IPR002227 (Tyrosinase_Cu-bd)	yes	-	Proteins involved in redox processes		0.9012	extr: 21, pero: 2, mito: 1, cyto: 1, E.R.: 1, golg: 1	vl43-au16.g20916.t1 extr 21, pero 2, nucl 1, mito 1, cyto 1, cyto_nucl 1, golg 1, cyto_mito 1, mito_nucl 1	12	9	4	4	2	3	1	2	1	0	2	2	1	5.66667	vl43-au17.g20932.t1
vl43-au16.g16747.t1	VDAG_JR2_Chr6g05220a	VDBG_02984	IPR002889 (WSC_carb-bd)	yes	-	Proteins with domains interacting with carbohydrates		0.9985	extr: 27	vl43-au16.g16747.t1 extr 27	4	3	4	9	0	0	11	10	6	8	10	7	1	8.66667	vl43-au17.g16793.t1
vl43-au16.g11596.t1	VDAG_JR2_Chr4g09960a	VDBG_09236	IPR002889 (WSC_carb-bd)	yes	-	Proteins with domains interacting with carbohydrates		0.9915	extr: 22, plas: 2, E.R.: 2	vl43-au16.g11596.t1 extr 23, E.R. 3	8	7	6	6	3	3	6	9	6	6	3	6	1	6	vl43-au17.g11638.t1
vl43-au16.g18989.t2	VDAG_JR2_Chr4g09960a	VDBG_09236	IPR002889 (WSC_carb-bd)	yes	-	Proteins with domains interacting with carbohydrates		0.9915	extr: 22, plas: 2, E.R.: 2	vl43-au16.g18989.t2 extr 21, E.R. 3, mito 1, plas 1, vacu 1	7	7	9	10	4	5	9	10	11	11	7	9	1	9.5	vl43-au17.g19030.t1
vl43-au16.g2970.t1	VDAG_JR2_Chr1g23360a	VDBG_01289	-	yes	-	Unknown		0.9981	extr: 24, mito: 2, vacu: 1	vl43-au16.g2970.t1 extr 25	7	8	4	3	0	0	2	3	2	2	2	2	1	3.66667	vl43-au17.g2972.t1
vl43-au16.g5176.t1	VDAG_JR2_Chr1g28270a	VDBG_02364	IPR002016 (Haem_peroxidase)	yes	AA2	Proteins involved in redox processes	AA2	0.7815	pero: 17, cyto: 5.5, mito: 4, cyto_nucl: 3.5	vl43-au16.g5176.t1 extr 15, cyto 4, E.R. 4, vacu 2	19	22	6	5	0	0	4	4	2	1	1	2	1	8.66667	vl43-au17.g5197.t1
vl43-au16.g16182.t1	VDAG_JR2_Chr1g08130a	VDBG_04221	IPR002889 (WSC_carb-bd), IPR002016 (Haem_peroxidase)	no	-	Proteins with domains interacting with carbohydrates		0.0056	plas: 10, extr: 6, mito: 5, E.R.: 4, vacu: 2	vl43-au16.g16182.t1 extr 17, mito 6, cyto 4	22	22	25	23	18	18	13	15	15	17	12	13	1	21.3333	vl43-au17.g16231.t1
vl43-au16.g18534.t1	VDAG_JR2_Chr6g02020a	VDBG_02692	IPR007867 (GMC_OxRtase_C), IPR000172 (GMC_OxRdtase_N)	yes	AA3_2(45-622)	Proteins involved in redox processes	AA3	0.9695	extr: 17, mito: 5, cyto: 4.5, cyto_nucl: 3	vl43-au16.g18534.t1 extr 24, plas 2	9	10	7	7	1	0	5	5	5	7	4	4	1	5.66667	vl43-au17.g18581.t1
vl43-au16.g3598.t1	VDAG_JR2_Chr6g02020a	VDBG_02692	IPR007867 (GMC_OxRtase_C), IPR000172 (GMC_OxRdtase_N)	yes	AA3_2(45-622)	Proteins involved in redox processes	AA3	0.9695	extr: 17, mito: 5, cyto: 4.5, cyto_nucl: 3	vl43-au16.g3598.t1 extr 20, mito 6	6	6	4	5	1	0	2	2	4	3	2	2	1	3.66667	vl43-au17.g3605.t1
vl43-au16.g7334.t1	VDAG_JR2_Chr6g05900a	VDBG_03045	IPR007867 (GMC_OxRtase_C), IPR000172 (GMC_OxRdtase_N)	yes	AA3(26-608)	Proteins involved in redox processes	AA3	0.9896	extr: 27	vl43-au16.g7334.t1 extr 27	0	0	0	1	0	1	8	3	14	16	1	2	1	7.33333	vl43-au17.g7370.t1
vl43-au16.g12050.t1	VDAG_JR2_Chr7g03280a	VDBG_07269	IPR000172 (GMC_OxRdtase_N), IPR007867 (GMC_OxRdtase_C)	yes	AA3_2(34-591)	Proteins involved in redox processes	AA3	0.9577	extr: 22, plas: 2, cyto: 1.5, cyto_nucl: 1.5, mito: 1	vl43-au16.g12050.t1 extr 23, mito 1, cyto 1, E.R. 1, golg 1, cyto_mito 1	13	13	0	1	7	4	0	0	0	0	0	0	0.83333	6.33333	vl43-au17.g12094.t1
vl43-au16.g1494.t1	VDAG_JR2_Chr4g11290a	VDBG_09118	IPR000172 (GMC_OxRdtase_N), IPR007867 (GMC_OxRdtase_C)	yes	AA3_2(31-601)	Proteins involved in redox processes	AA3	0.9813	extr: 27	vl43-au16.g1494.t1 extr 27	2	2	5	9	4	4	5	6	4	5	3	4	1	4.5	vl43-au17.g1493.t1
vl43-au16.g21085.t1	VDAG_JR2_Chr4g11290a	VDBG_09118	IPR000172 (GMC_OxRdtase_N), IPR007867 (GMC_OxRdtase_C)	yes	AA3_2(31-601)	Proteins involved in redox processes	AA3	0.9813	extr: 27	vl43-au16.g21085.t1 extr 27	5	6	10	10	11	11	17	18	13	19	13	18	1	16.3333	vl43-au17.g21101.t1
vl43-au16.g15370.t1	VDAG_JR2_Chr5g03130a	VDBG_07659	IPR000172 (GMC_OxRdtase_N), IPR007867 (GMC_OxRdtase_C)	yes	AA3_2(23-582)	Proteins involved in redox processes	AA3	0.9941	extr: 20, cyto: 4, mito: 3	vl43-au16.g15370.t1 extr 20, cyto 4.5, cyto_nucl 3	19	20	17	20	17	14	11	11	13	13	8	11	1	17.8333	vl43-au17.g15417.t1
vl43-au16.g12049.t1	VDAG_JR2_Chr7g03280a	VDBG_07269	IPR000172 (GMC_OxRdtase_N), IPR007867 (GMC_OxRdtase_C)	yes	AA3_2(34-591)	Proteins involved in redox processes	AA3	0.9577	extr: 22, plas: 2, cyto: 1.5, cyto_nucl: 1.5, mito: 1	vl43-au16.g12049.t1 extr 24, cyto 2.5	14	12	0	1	8	6	0	0	0	0	0	0	0.83333	6.83333	vl43-au17.g12093.t1
vl43-au16.g8795.t1	VDAG_JR2_Chr6g09180a	VDBG_09503	IPR012951 (BBE), IPR016166 (FAD-bd_PCMH), IPR006094 (Oxid_FAD_bind_N)	yes	-	Proteins involved in redox processes		0.9971	extr: 23, mito: 2, pero: 1, vacu: 1	vl43-au16.g8795.t1 extr 23, mito 3	13	14	15	13	8	9	5	8	3	9	3	7	1	12	vl43-au17.g8843.t1
vl43-au16.g5899.t1	VDAG_JR2_Chr6g10890a	VDBG_09659	IPR015920 (Cellobiose_DH_cyt)	no	-	Proteins acting on carbohydrates		0.0035	mito: 17, extr: 7, cyto: 2.5, cyto_nucl: 2	vl43-au16.g5899.t1 extr 25	2	2	3	4	1	3	0	0	0	0	2	7	1	2.5	vl43-au17.g5926.t1
vl43-au16.g6234.t1	VDAG_JR2_Chr6g10890a	VDBG_09659	IPR015920 (Cellobiose_DH_cyt)	no	-	Proteins acting on carbohydrates		0.0035	mito: 17, extr: 7, cyto: 2.5, cyto_nucl: 2	vl43-au16.g6234.t1 extr 20, mito 6	2	2	3	3	1	2	0	0	0	0	1	5	1	2.16667	vl43-au17.g6265.t1
vl43-au16.g15669.t1	VDAG_JR2_Chr2g08810a	VDBG_01864	IPR000254 (Cellulose-bd_dom_fun), IPR001547 (Glyco_hydro_5)	yes	GH5_5(104-380)+CBM1	Proteins acting on carbohydrates	GH5+CBM1	0.9987	extr: 27	vl43-au16.g15669.t1 extr 27	2	1	5	6	2	2	0	0	0	0	1	1	1	3	vl43-au17.g15717.t1
vl43-au16.g11865.t1	VDAG_JR2_Chr4g11890a	VDBG_09060	IPR016288 (Beta_cellobiohydrolase)	no	GH6(2-269)+CBM1	Proteins acting on carbohydrates	GH6+CBM1	0.0039	extr: 21, cyto: 3.5, cyto_nucl: 2.5, mito: 2	vl43-au16.g11865.t1 extr 27	0	0	0	0	1	1	2	4	2	2	1	1	1	2	vl43-au17.g11906.t1
vl43-au16.g5876.t1	VDAG_JR2_Chr1g28940a	VDBG_02431	IPR000254 (Cellulose-bd_dom_fun), IPR002022 (Pec_lyase)	no	PL1_9(189-369)+CBM1	Proteins acting on carbohydrates	PL1+CBM1	0.0354	extr: 12, mito: 5, plas: 3, golg: 3, nucl: 2, cyto: 2	vl43-au16.g5876.t1 extr 25	2	2	7	6	1	0	1	0	1	1	2	1	0.83333	3	vl43-au17.g5903.t1
vl43-au16.g11454.t1	VDAG_JR2_Chr2g08860a	VDBG_01868	IPR013830 (SGNH_hydro)	yes	CE12(36-180)	Proteins acting on carbohydrates	CE12	0.9967	extr: 24, cyto: 1.5, cyto_nucl: 1.5, mito: 1	vl43-au16.g11454.t1 extr 25	7	5	7	7	5	5	6	2	7	7	7	6	1	6	vl43-au17.g11495.t1
vl43-au16.g1113.t1	VDAG_JR2_Chr6g03700a	VDBG_02845	IPR013830 (SGNH_hydro)	yes	CE16(48-309)	Proteins acting on carbohydrates	CE16	0.9665	extr: 26	vl43-au16.g1113.t1 extr 25	4	2	5	2	1	1	0	1	0	0	1	1	1	2.5	vl43-au17.g1115.t1
vl43-au16.g5121.t1	VDAG_JR2_Chr6g03700a	VDBG_02845	IPR013830 (SGNH_hydro)	yes	CE16(48-309)	Proteins acting on carbohydrates	CE16	0.9665	extr: 26	vl43-au16.g5121.t1 extr 26	4	2	4	2	1	1	0	1	0	0	1	1	1	2.33333	vl43-au17.g5141.t1
vl43-au16.g2903.t1	VDAG_JR2_Chr2g08790a	VDBG_01861	IPR034429 (FaeC)	yes	CE1(40-164)+CBM1	Proteins acting on carbohydrates	CE1+CBM1	0.9992	extr: 27	vl43-au16.g2903.t1 extr 27	0	0	2	3	0	0	1	0	3	3	2	1	0.83333	1.66667	vl43-au17.g2906.t1
vl43-au16.g2731.t1	VDAG_JR2_Chr1g22490a	VDBG_01208	IPR010126 (Esterase_phb)	yes	CE1(38-226)	Proteins acting on carbohydrates	CE1	0.9977	extr: 24, plas: 1	vl43-au16.g2731.t1 extr 27	2	4	5	4	1	1	6	5	5	6	7	5	1	5.66667	vl43-au17.g2734.t1
vl43-au16.g3271.t1	VDAG_JR2_Chr1g22490a	VDBG_01208	IPR010126 (Esterase_phb)	yes	CE1(38-226)	Proteins acting on carbohydrates	CE1	0.9977	extr: 24, plas: 1	vl43-au16.g3271.t1 extr 27	2	5	5	4	1	1	6	5	6	6	7	5	1	5.83333	vl43-au17.g3276.t1
vl43-au16.g18524.t1	VDAG_JR2_Chr6g02130a	VDBG_02704	IPR000675 (Cutinase/axe)	yes	-	Proteins acting on carbohydrates	CE5	0.9978	extr: 19, mito: 5, cyto: 3	vl43-au16.g18524.t1 extr 21, mito 3, cyto 3, cyto_mito 3	3	3	3	3	0	1	2	2	1	1	3	3	1	2.16667	vl43-au17.g18571.t1
vl43-au16.g6690.t1	VDAG_JR2_Chr6g02130a	VDBG_02704	IPR000675 (Cutinase/axe)	yes	-	Proteins acting on carbohydrates	CE5	0.9978	extr: 19, mito: 5, cyto: 3	vl43-au16.g6690.t1 extr 19, mito 5, cyto 3	3	3	3	3	0	1	2	2	1	1	3	3	1	2.16667	vl43-au17.g6723.t1
vl43-au16.g11226.t1	VDAG_JR2_Chr3g11710a	VDBG_07891	IPR000675 (Cutinase/axe)	yes	CE5(27-232)	Proteins acting on carbohydrates	CE5	0.9906	extr: 21, mito: 4, plas: 1, vacu: 1	vl43-au16.g11226.t1 extr 23, mito 3	2	2	2	2	2	0	2	2	2	2	0	2	0.83333	1.66667	vl43-au17.g11269.t1
vl43-au16.g3617.t1	VDAG_JR2_Chr4g11710a	VDBG_09076	IPR000675 (Cutinase/axe)	yes	CE5(51-226)	Proteins acting on carbohydrates	CE5	0.9916	extr: 14, mito: 6, cyto: 6, nucl: 1	vl43-au16.g3617.t1 extr 14, mito 6, cyto 5	3	3	1	0	2	1	0	0	1	2	0	1	0.83333	1.66667	vl43-au17.g3624.t1
vl43-au16.g20343.t1	VDAG_JR2_Chr5g08380a	VDBG_06737	IPR000070 (Pectinesterase_cat)	yes	CE8(28-308)	Proteins acting on carbohydrates	CE8	0.9919	extr: 25, mito: 2	vl43-au16.g20343.t1 extr 26	10	10	13	13	9	8	7	7	9	9	7	7	1	10.5	vl43-au17.g20365.t1
vl43-au16.g13890.t1	VDAG_JR2_Chr5g08380a	VDBG_06737	IPR000070 (Pectinesterase_cat)	yes	CE8(28-308)	Proteins acting on carbohydrates	CE8	0.9919	extr: 25, mito: 2	vl43-au16.g13890.t1 extr 25	12	12	14	14	10	9	8	8	11	11	8	8	1	11.8333	vl43-au17.g13935.t1
vl43-au16.g8922.t1	VDAG_JR2_Chr1g24380a	VDBG_01366	IPR000070 (Pectinesterase_cat)	yes	-	Proteins acting on carbohydrates	CE8	0.9228	extr: 26	vl43-au16.g8922.t1 extr 26	0	1	7	6	1	2	3	3	6	7	3	5	1	4.5	vl43-au17.g8969.t1
vl43-au16.g6072.t1	VDAG_JR2_Chr1g24380a	VDBG_01366	IPR000070 (Pectinesterase_cat)	yes	-	Proteins acting on carbohydrates	CE8	0.9228	extr: 26	vl43-au16.g6072.t1 extr 26	2	2	5	4	0	1	1	1	4	8	3	3	1	3.33333	vl43-au17.g6103.t1
vl43-au16.g5335.t1	VDAG_JR2_Chr8g09390a	VDBG_06231	IPR001000 (GH10)	yes	GH10(38-331)+CBM22	Proteins acting on carbohydrates	GH10+CBM22	0.9851	extr: 19, cyto: 6, mito: 1, E.R.: 1	vl43-au16.g5335.t1 extr 23, mito 2	0	0	2	1	0	0	2	3	3	4	1	0	0.83333	2.16667	vl43-au17.g5355.t1
vl43-au16.g8788.t1	VDAG_JR2_Chr6g09240a	VDBG_09510	IPR001000 (GH10)	yes	GH10(38-331)+CBM22	Proteins acting on carbohydrates	GH10+CBM22	0.9851	extr: 19, cyto: 6, mito: 1, E.R.: 1	vl43-au16.g8788.t1 extr 17, cyto 6.5, cyto_nucl 4	1	1	3	5	0	0	3	2	3	4	2	2	1	2.66667	vl43-au17.g8835.t1
vl43-au16.g8789.t1	VDAG_JR2_Chr6g09240a	VDBG_09510	IPR001000 (GH10)	yes	GH10(38-331)+CBM22	Proteins acting on carbohydrates	GH10+CBM22	0.9851	extr: 19, cyto: 6, mito: 1, E.R.: 1	vl43-au16.g8789.t1 extr 21, cyto 5	6	3	11	14	0	0	11	7	10	9	4	3	1	7.33333	vl43-au17.g8837.t1
vl43-au16.g9252.t1	VDAG_JR2_Chr8g09390a	VDBG_06231	IPR001000 (GH10), IPR000254 (Cellulose-bd_dom_fun)	yes	GH10(27-331)+CBM1	Proteins acting on carbohydrates	GH10+CBM1	0.9199	extr: 23, cyto: 2, mito: 1, pero: 1	vl43-au16.g9252.t1 extr 22, cyto 3	4	2	2	4	0	1	4	5	4	7	5	5	1	5	vl43-au17.g9304.t1
vl43-au16.g1077.t1	VDAG_JR2_Chr5g00880a	VDBG_06504	IPR033123 (GH11_dom)	yes	GH11(45-220)	Proteins acting on carbohydrates	GH11	0.943	extr: 27	vl43-au16.g1077.t1 extr 27	5	3	7	6	4	2	4	4	7	6	1	0	1	4.5	vl43-au17.g1080.t1
vl43-au16.g3040.t1	VDAG_JR2_Chr5g00880a	VDBG_06504	IPR033123 (GH11_dom)	yes	GH11(45-220)	Proteins acting on carbohydrates	GH11	0.943	extr: 27	vl43-au16.g3040.t1 extr 27	5	3	6	6	4	2	4	4	6	6	1	0	1	4.33333	vl43-au17.g3043.t1
vl43-au16.g994.t1	VDAG_JR2_Chr1g28220a	VDBG_02360	IPR004352 (GH114_TIM-barrel)	yes	GH114(49-245)	Proteins acting on carbohydrates	GH114	0.9891	extr: 16, golg: 5, E.R.: 3, mito: 2, vacu: 1	vl43-au16.g994.t1 extr 19, golg 4, E.R. 3	14	10	2	4	1	2	1	0	0	0	0	0	1	5.5	vl43-au17.g997.t1
vl43-au16.g5232.t1	VDAG_JR2_Chr1g28220a	VDBG_02360	IPR004352 (GH114_TIM-barrel)	yes	GH114(49-245)	Proteins acting on carbohydrates	GH114	0.9891	extr: 16, golg: 5, E.R.: 3, mito: 2, vacu: 1	vl43-au16.g5232.t1 extr 16, E.R. 4, golg 4, mito 2	12	8	2	4	1	2	1	0	0	0	0	0	1	4.83333	vl43-au17.g5251.t1
vl43-au16.g3076.t1	VDAG_JR2_Chr4g09790a	VDBG_09249	IPR002594 (Glycoside hydrolase family 12), IPR000254 (Cellulose-bd_dom_fun)	yes	GH12(105-249)+CBM1	Proteins acting on carbohydrates	GH12+CBM1	0.9981	extr: 27	vl43-au16.g3076.t1 extr 27	4	1	6	7	1	1	1	0	1	0	0	0	1	3.33333	vl43-au17.g3079.t1
vl43-au16.g18294.t1	VDAG_JR2_Chr7g04710a	VDBG_07137	IPR024655 (Unchr_glyco_hydro_catalytic)	yes	-	Proteins acting on carbohydrates		0.5496	extr: 21, mito: 3, cyto: 2, vacu: 1	vl43-au16.g18294.t1 extr 20, cyto 4, mito 2, cyto_nucl 2, cyto_pero 2	16	14	6	7	2	3	8	9	4	5	2	2	1	8	vl43-au17.g18339.t1
vl43-au16.g20367.t1	VDAG_JR2_Chr6g06740a	VDBG_03131	IPR000757 (GH16)	yes	-	Proteins acting on carbohydrates	GH16	0.9879	extr: 25	vl43-au16.g20367.t1 extr 26	14	11	5	10	1	0	4	4	0	0	0	0	0.83333	6.83333	vl43-au17.g20388.t1
vl43-au16.g3700.t1	VDAG_JR2_Chr6g06740a	VDBG_03131	IPR000757 (GH16)	yes	-	Proteins acting on carbohydrates	GH16	0.9879	extr: 25	vl43-au16.g3700.t1 extr 25	12	10	5	12	1	0	4	4	0	0	0	0	0.83333	6.66667	vl43-au17.g3709.t1
vl43-au16.g18060.t1	VDAG_JR2_Chr2g00720a	VDBG_09777	IPR000490 (Glyco_hydro_17)	yes	GH17	Proteins acting on carbohydrates	GH17	0.8827	extr: 26	vl43-au16.g18060.t1 extr 26	11	9	8	9	7	5	2	4	3	5	5	5	1	8.16667	vl43-au17.g18105.t1
vl43-au16.g10143.t1	VDAG_JR2_Chr2g00720a	VDBG_09777	IPR000490 (Glyco_hydro_17)	yes	GH17	Proteins acting on carbohydrates	GH17	0.8827	extr: 26	vl43-au16.g10143.t1 extr 26	10	7	7	8	6	6	5	7	2	3	6	7	1	7.33333	vl43-au17.g10189.t1
vl43-au16.g9948.t2	VDAG_JR2_Chr3g06450a	VDBG_04479	IPR001223 (Glyco_hyrdo18_cat); IPR011583 (Chitinase_II)	yes	GH18(318-675)	Proteins acting on carbohydrates	GH18	0.9833	extr: 27	vl43-au16.g9948.t2 extr 27	12	12	30	29	32	32	18	21	11	17	30	29	1	24.5	vl43-au17.g9996.t1
vl43-au16.g13121.t1	VDAG_JR2_Chr2g00240a	VDBG_09821	IPR033907 (Endolysin_autolysin)	yes	GH24(29-170)	Proteins acting on carbohydrates	GH24	0.9986	extr: 24, mito: 3	vl43-au16.g13121.t1 extr 24, mito 2	7	7	8	8	3	5	6	3	8	8	6	8	1	6.5	vl43-au17.g13166.t1
vl43-au16.g16207.t1	VDAG_JR2_Chr8g10280a	VDBG_06309	IPR000743 (Glyco_hydro_28)	yes	GH28(95-435)	Proteins acting on carbohydrates	GH28	0.884	extr: 25, mito: 1	vl43-au16.g16207.t1 extr 24, mito 1, E.R. 1, vacu 1	6	5	2	2	0	1	0	0	0	0	0	0	0.83333	2.66667	vl43-au17.g16256.t1
vl43-au16.g17026.t1	VDAG_JR2_Chr7g03140a	VDBG_07284	IPR000743 (Glyco_hydro_28)	yes	GH28(72-422)	Proteins acting on carbohydrates	GH28	0.9546	extr: 27	vl43-au16.g17026.t1 extr 22, E.R. 2, vacu 2	3	2	1	1	0	1	0	0	0	0	0	0	0.83333	1.33333	vl43-au17.g17072.t1
vl43-au16.g11824.t1	VDAG_JR2_Chr7g03140a	VDBG_07284	IPR000743 (Glyco_hydro_28)	yes	GH28(72-422)	Proteins acting on carbohydrates	GH28	0.9546	extr: 27	vl43-au16.g11824.t1 extr 23, vacu 2	3	2	1	1	0	1	0	0	0	0	0	0	0.83333	1.33333	vl43-au17.g11864.t1
vl43-au16.g2778.t1	VDAG_JR2_Chr8g02160a	VDBG_08432	IPR000743 (Glyco_hydro_28)	yes	GH28(57-395)	Proteins acting on carbohydrates	GH28	0.9459	extr: 27	vl43-au16.g2778.t1 extr 26	9	9	8	8	1	1	8	10	0	0	5	2	1	6	vl43-au17.g2782.t1
vl43-au16.g2112.t1	VDAG_JR2_Chr5g03290a	VDBG_07645	IPR000743 (Glyco_hydro_28)	yes	-	Proteins acting on carbohydrates	GH28	0.957	extr: 26	vl43-au16.g2112.t1 extr 26	9	10	8	8	0	1	0	0	0	0	0	0	0.83333	6	vl43-au17.g2117.t1
vl43-au16.g2353.t1	VDAG_JR2_Chr1g06240a	VDBG_04030	IPR001764 (Glyco_hydro_3_N), IPR002772 (Glyco_hydro_3_C), IPR026891 (Fn3-like)	no	GH3(12-96)	Proteins acting on carbohydrates	GH3	0.002	extr: 9, cyto: 8, cyto_nucl: 6.5, pero: 4, nucl: 3, mito: 3	vl43-au16.g2353.t1 extr 22, mito 2, cyto_nucl 2, nucl 1.5, cyto 1.5	33	27	31	32	26	30	33	24	28	32	25	24	1	29.8333	vl43-au17.g2358.t1
vl43-au16.g18382.t1	VDAG_JR2_Chr1g06240a	VDBG_04030	IPR001764 (Glyco_hydro_3_N), IPR002772 (Glyco_hydro_3_C), IPR026891 (Fn3-like)	no	GH3(12-96)	Proteins acting on carbohydrates	GH3	0.002	extr: 9, cyto: 8, cyto_nucl: 6.5, pero: 4, nucl: 3, mito: 3	vl43-au16.g18382.t1 extr 21, mito 3, cyto_nucl 2, nucl 1.5, cyto 1.5	32	27	31	31	26	31	34	25	29	32	25	24	1	29.6667	vl43-au17.g18427.t1
vl43-au16.g15703.t1	VDAG_JR2_Chr6g03120a	VDBG_02791	-	yes	GH43_5(182-319)	Proteins acting on carbohydrates	GH43	0.064	mito: 11.5, extr: 11, cyto_mito: 7.5, cyto: 2.5, nucl: 2	vl43-au16.g15703.t1 extr 23, mito 2, cyto 2, cyto_mito 2	9	8	7	7	0	0	4	4	6	8	1	1	1	5.16667	vl43-au17.g15751.t1
vl43-au16.g17748.t1	VDAG_JR2_Chr5g04090a	VDBG_07567	IPR011683 (Glyco_hydro_53)	yes	GH53(22-346)	Proteins acting on carbohydrates	GH53	0.8874	extr: 26	vl43-au16.g17748.t1 extr 26	7	6	12	13	4	5	11	13	14	14	11	9	1	12	vl43-au17.g17795.t1
vl43-au16.g2517.t1	VDAG_JR2_Chr5g04090a	VDBG_07567	IPR011683 (Glyco_hydro_53)	yes	GH53(22-346)	Proteins acting on carbohydrates	GH53	0.8874	extr: 26	vl43-au16.g2517.t1 extr 26	7	6	12	13	4	5	11	13	14	14	10	9	1	11.8333	vl43-au17.g2523.t1
vl43-au16.g3977.t1	VDAG_JR2_Chr1g28060a	VDBG_02343	IPR024535 (Pectate_lyase_SF_prot)	yes	GH55(12-792)	Proteins acting on carbohydrates	GH55	0.9544	extr: 23, cyto: 2.5, cyto_nucl: 2, mito: 1	vl43-au16.g3977.t1 extr 22, cyto 3.5, cyto_nucl 2.5	11	6	14	14	13	13	7	5	5	5	7	3	1	11.8333	vl43-au17.g3987.t1
vl43-au16.g4222.t1	VDAG_JR2_Chr6g00450a	VDBG_02550	IPR024535 (Pectate_lyase_SF_prot)	yes	GH55(40-790)	Proteins acting on carbohydrates	GH55	0.8108	extr: 26	vl43-au16.g4222.t1 extr 21, mito 3, plas 1, E.R. 1, golg 1	13	11	7	6	11	13	14	14	12	16	19	19	1	15.6667	vl43-au17.g4233.t1
vl43-au16.g6149.t1	VDAG_JR2_Chr6g00450a	VDBG_02550	IPR024535 (Pectate_lyase_SF_prot)	yes	GH55(40-790)	Proteins acting on carbohydrates	GH55	0.8108	extr: 26	vl43-au16.g6149.t1 extr 21, cyto 2, vacu 2	4	3	2	1	2	4	4	5	3	5	7	7	1	5.16667	vl43-au17.g6180.t1
vl43-au16.g14737.t1	VDAG_JR2_Chr7g00310a	VDBG_09958	IPR016288 (Beta_cellobiohydrolase)	yes	GH6(58-351) + CBM1	Proteins acting on carbohydrates	GH6+CBM1	0.9443	extr: 22, mito: 2, vacu: 2, cyto: 1	vl43-au16.g14737.t1 extr 23, mito 2	1	0	9	10	4	5	0	0	0	0	0	0	0.83333	4.83333	vl43-au17.g14781.t1
vl43-au16.g5819.t1	VDAG_JR2_Chr7g00310a	VDBG_09958	IPR016288 (Beta_cellobiohydrolase)	yes	GH6(58-351) + CBM1	Proteins acting on carbohydrates	GH6+CBM1	0.9443	extr: 22, mito: 2, vacu: 2, cyto: 1	vl43-au16.g5819.t1 extr 15, cyto 8, mito 2, vacu 2	1	0	6	6	3	3	0	0	0	0	0	0	0.83333	3.16667	vl43-au17.g5846.t1
vl43-au16.g15026.t1	VDAG_JR2_Chr6g09350a	-	IPR005103 (Glyco_hydro_61)	yes	AA9(7-231)	Proteins with domains interacting with carbohydrates	AA9	0.9902	extr: 26	vl43-au16.g15026.t1 extr 26	14	14	12	12	3	2	6	5	4	5	2	2	1	9.5	vl43-au17.g15071.t1
vl43-au16.g5308.t1	VDAG_JR2_Chr6g09350a	-	IPR005103 (Glyco_hydro_61)	yes	AA9(7-231)	Proteins with domains interacting with carbohydrates	AA9	0.9902	extr: 26	vl43-au16.g5308.t1 extr 26	14	15	12	12	3	2	6	5	4	5	2	2	1	9.66667	vl43-au17.g5328.t1
vl43-au16.g10438.t1	VDAG_JR2_Chr4g12450a	VDBG_10164	IPR032477 (Glyco_hydro_64_N)	yes	GH64(59-430)	Proteins acting on carbohydrates	GH64	0.9933	extr: 25, cyto: 1	vl43-au16.g10438.t1 extr 27	0	5	4	3	6	7	5	4	4	2	8	8	1	5.16667	vl43-au17.g10486.t1
vl43-au16.g3417.t1	VDAG_JR2_Chr4g12450a	VDBG_10164	IPR032477 (Glyco_hydro_64_N)	yes	GH64(59-430)	Proteins acting on carbohydrates	GH64	0.9933	extr: 25, cyto: 1	vl43-au16.g3417.t1 extr 25	0	6	7	4	9	10	7	7	4	4	11	11	1	7.33333	vl43-au17.g3422.t1
vl43-au16.g15698.t1	VDAG_JR2_Chr6g03170a	VDBG_02796	IPR031728 (GlcAase_C)	yes	GH79(41-440)	Proteins acting on carbohydrates	GH79	0.8381	extr: 27	vl43-au16.g15698.t1 extr 27	5	4	1	1	0	1	7	5	9	11	5	1	1	6.33333	vl43-au17.g15746.t1
vl43-au16.g4787.t1	VDAG_JR2_Chr6g03170a	VDBG_02796	IPR031728 (GlcAase_C)	yes	GH79(41-440)	Proteins acting on carbohydrates	GH79	0.8381	extr: 27	vl43-au16.g4787.t1 extr 27	2	2	1	1	0	0	5	3	6	11	4	1	1	5	vl43-au17.g4806.t1
vl43-au16.g19469.t1	VDAG_JR2_Chr1g21910a	VDBG_02425	IPR000254 (cellulose_bd_dom_fun)	no	GH7(105-534)	Proteins acting on carbohydrates	GH7	0.0009	extr: 17, mito: 6, cyto: 2.5, cyto_nucl: 2.5, nucl: 1.5	vl43-au16.g19469.t1 extr 26	0	0	4	4	7	7	3	2	2	0	2	3	0.83333	3.66667	vl43-au17.g19501.t1
vl43-au16.g14844.t1	VDAG_JR2_Chr1g21910a	VDBG_02425	IPR000254 (cellulose_bd_dom_fun)	no	GH7(105-534)	Proteins acting on carbohydrates	GH7	0.0009	extr: 17, mito: 6, cyto: 2.5, cyto_nucl: 2.5, nucl: 1.5	vl43-au16.g14844.t1 extr 26	0	0	3	3	6	6	2	2	1	0	1	3	0.83333	3	vl43-au17.g14889.t1
vl43-au16.g13425.t1	VDAG_JR2_Chr1g21780a	VDBG_01129	-	yes	PL1_2(363-553)	Proteins acting on carbohydrates	PL1	0.9562	extr: 21, plas: 2, mito: 1, cyto: 1, E.R.: 1, vacu: 1	vl43-au16.g13425.t1 extr 23, cyto 1, plas 1, E.R. 1, vacu 1	6	7	0	1	2	1	0	0	0	0	0	0	0.83333	2.83333	vl43-au17.g13469.t1
vl43-au16.g6581.t1	VDAG_JR2_Chr1g21780a	VDBG_01129	-	yes	PL1_2(363-553)	Proteins acting on carbohydrates	PL1	0.9562	extr: 21, plas: 2, mito: 1, cyto: 1, E.R.: 1, vacu: 1	vl43-au16.g6581.t1 extr 24, cyto 1, plas 1, vacu 1	9	10	1	1	2	1	0	0	0	0	0	0	1	4	vl43-au17.g6613.t1
vl43-au16.g10072.t1	VDAG_JR2_Chr1g28360a	VDBG_02372	-	yes	PL1_2(74-249); CE8	Proteins acting on carbohydrates	PL1	0.9618	extr: 24, cyto: 2, mito: 1	vl43-au16.g10072.t1 extr 26	13	12	7	10	1	1	8	9	11	10	8	6	1	8.66667	vl43-au17.g10120.t1
vl43-au16.g2324.t1	VDAG_JR2_Chr1g28360a	VDBG_02372	-	yes	PL1_2(74-249); CE8	Proteins acting on carbohydrates	PL1	0.9618	extr: 24, cyto: 2, mito: 1	vl43-au16.g2324.t1 extr 26	14	12	6	9	1	1	9	9	11	10	7	6	1	8.66667	vl43-au17.g2329.t1
vl43-au16.g10706.t1	VDAG_JR2_Chr6g08970a	VDBG_09483	IPR002022 (Pectate lyase)	yes	PL1_7(83-264)	Proteins acting on carbohydrates	PL1	0.984	extr: 21, mito: 3, cyto: 3	vl43-au16.g10706.t1 extr 21, mito 3, cyto 3, cyto_mito 3	6	5	0	3	1	1	0	0	0	0	0	0	0.83333	2.66667	vl43-au17.g10753.t1
vl43-au16.g3445.t1	VDAG_JR2_Chr6g08970a	VDBG_09483	IPR002022 (Pectate lyase)	yes	PL1_7(83-264)	Proteins acting on carbohydrates	PL1	0.984	extr: 21, mito: 3, cyto: 3	vl43-au16.g3445.t1 extr 22, cyto 3	5	5	0	3	1	1	0	0	0	0	0	0	0.83333	2.5	vl43-au17.g3450.t1
vl43-au16.g5424.t1	VDAG_JR2_Chr3g12300a	VDBG_07839	IPR002022 (Pectate lyase)	yes	PL1_7(75-274)	Proteins acting on carbohydrates	PL1	0.9983	extr: 25, cyto: 2	vl43-au16.g5424.t1 extr 25	20	17	18	17	10	13	14	12	11	12	6	10	1	15.8333	vl43-au17.g5446.t1
vl43-au16.g13269.t1	VDAG_JR2_Chr3g12300a	VDBG_07839	IPR002022 (Pectate lyase)	yes	PL1_7(75-274)	Proteins acting on carbohydrates	PL1	0.9983	extr: 25, cyto: 2	vl43-au16.g13269.t1 extr 27	19	17	18	17	10	12	13	11	10	9	5	10	1	15.5	vl43-au17.g13315.t1
vl43-au16.g12292.t1	VDAG_JR2_Chr4g11580a	VDBG_09088	IPR002022 (Pectate lyase)	yes	PL1_4(111-296)	Proteins acting on carbohydrates	PL1	0.9915	pero: 12, cyto: 6, mito: 4, E.R.: 4, plas: 1	vl43-au16.g12292.t1 extr 27	6	8	7	4	3	3	1	1	14	13	5	3	1	6.16667	vl43-au17.g12335.t1
vl43-au16.g1609.t1	VDAG_JR2_Chr4g11580a	VDBG_09088	IPR002022 (Pectate lyase)	yes	PL1_4(111-296)	Proteins acting on carbohydrates	PL1	0.9915	pero: 12, cyto: 6, mito: 4, E.R.: 4, plas: 1	vl43-au16.g1609.t1 extr 27	3	6	5	2	2	2	0	1	10	9	3	2	1	4.16667	vl43-au17.g1608.t1
vl43-au16.g1605.t1	VDAG_JR2_Chr4g11540a	VDBG_09092	IPR002022 (Pectate lyase)	yes	PL1(112-316)	Proteins acting on carbohydrates	PL1	0.9638	extr: 27	vl43-au16.g1605.t1 extr 27	1	1	1	0	0	0	3	1	0	1	2	2	0.83333	1.5	vl43-au17.g1604.t1
vl43-au16.g6847.t1	VDAG_JR2_Chr4g11540a	VDBG_09092	IPR002022 (Pectate lyase)	yes	PL1(112-316)	Proteins acting on carbohydrates	PL1	0.9638	extr: 27	vl43-au16.g6847.t1 extr 24, mito 1, cyto 1, pero 1, cyto_mito 1, cyto_pero 1	1	1	1	0	0	0	4	1	1	2	3	3	1	2.33333	vl43-au17.g6880.t1
vl43-au16.g9362.t1	VDAG_JR2_Chr4g00020a	VDBG_05825	IPR002022 (Pectate lyase)	yes	PL1_7(83-279)	Proteins acting on carbohydrates	PL1	0.9968	extr: 27	vl43-au16.g9362.t1 extr 27	10	11	8	9	3	5	5	7	4	4	3	5	1	7.66667	vl43-au17.g9412.t1
vl43-au16.g19362.t1	VDAG_JR2_Chr4g00020a	VDBG_05825	IPR002022 (Pectate lyase)	yes	PL1_7(83-279)	Proteins acting on carbohydrates	PL1	0.9968	extr: 27	vl43-au16.g19362.t1 extr 27	10	11	10	10	4	5	7	7	6	5	3	5	1	8.33333	vl43-au17.g19397.t1
vl43-au16.g6486.t1	VDAG_JR2_Chr8g01530a	VDBG_04520	IPR002022 (Pectate lyase)	yes	PL1_4(108-296)	Proteins acting on carbohydrates	PL1	0.9689	extr: 27	vl43-au16.g6486.t1 extr 27	0	0	0	0	0	0	1	0	4	3	1	1	0.83333	1.66667	vl43-au17.g6519.t1
vl43-au16.g4499.t1	VDAG_JR2_Chr7g09240a	VDBG_08863	IPR004898 (Pectate_lyase_PlyH/PlyE-like)	yes	PL3_2(32-214)	Proteins acting on carbohydrates	PL3	0.7363	extr: 21, mito: 3, cyto: 2.5, cyto_nucl: 2	vl43-au16.g4499.t1 extr 21, mito 3, cyto 2.5	4	5	2	2	1	1	1	1	2	1	0	0	1	2.5	vl43-au17.g4512.t1
vl43-au16.g16257.t1	VDAG_JR2_Chr7g09240a	VDBG_08863	IPR004898 (Pectate_lyase_PlyH/PlyE-like)	yes	PL3_2(32-214)	Proteins acting on carbohydrates	PL3	0.7363	extr: 21, mito: 3, cyto: 2.5, cyto_nucl: 2	vl43-au16.g16257.t1 extr 19, mito 4, cyto 3.5	5	6	2	2	1	1	1	1	2	1	0	0	1	2.83333	vl43-au17.g16306.t1
vl43-au16.g1493.t1	VDAG_JR2_Chr4g11280a	VDBG_09119	IPR004898 (Pectate_lyase_PlyH/PlyE-like)	yes	PL3_2(31-221)	Proteins acting on carbohydrates	PL3	0.9865	extr: 22, cyto: 2, vacu: 2, mito: 1	vl43-au16.g1493.t1 extr 22, cyto 3.5, cyto_mito 3	11	10	14	13	11	9	10	11	12	12	14	12	1	11.8333	vl43-au17.g1492.t1
vl43-au16.g21084.t1	VDAG_JR2_Chr4g11280a	VDBG_09119	IPR004898 (Pectate_lyase_PlyH/PlyE-like)	yes	PL3_2(31-221)	Proteins acting on carbohydrates	PL3	0.9865	extr: 22, cyto: 2, vacu: 2, mito: 1	vl43-au16.g21084.t1 extr 22, pero 2, vacu 2	12	10	14	13	10	9	11	12	13	14	16	13	1	13.1667	vl43-au17.g21100.t1
vl43-au16.g18824.t1	VDAG_JR2_Chr8g00640a	VDBG_08564	IPR004898 (Pectate_lyase_PlyH/PlyE-like)	yes	PL3_2(31-221)	Proteins acting on carbohydrates	PL3	0.9939	extr: 17, cyto: 6.5, cyto_nucl: 4, ER: 1, vacu: 1, mito: 1	vl43-au16.g18824.t1 extr 21, mito 2, cyto 1.5, cyto_nucl 1.5	6	4	2	1	1	1	0	0	2	2	3	1	1	2.5	vl43-au17.g18868.t1
vl43-au16.g3985.t1	VDAG_JR2_Chr2g00430a	VDBG_09803	IPR004898 (Pectate_lyase_PlyH/PlyE-like)	yes	PL3_2(30-213)	Proteins acting on carbohydrates	PL3	0.9598	extr: 23, cyto: 3, mito: 1	vl43-au16.g3985.t1 extr 22, cyto 3	13	14	14	12	13	12	11	9	8	8	8	7	1	13	vl43-au17.g3995.t1
vl43-au16.g14028.t1	VDAG_JR2_Chr2g00430a	VDBG_09803	IPR004898 (Pectate_lyase_PlyH/PlyE-like)	yes	PL3_2(30-213)	Proteins acting on carbohydrates	PL3	0.9598	extr: 23, cyto: 3, mito: 1	vl43-au16.g14028.t1 extr 23, cyto 3	10	11	14	13	13	13	11	9	10	9	9	7	1	12.3333	vl43-au17.g14074.t1
vl43-au16.g10454.t1	VDAG_JR2_Chr6g10830a	VDBG_09652	IPR015364 (RhgB_N), IPR029413 (RG-lyase_II), IPR029411 (RG-lyase_III)	yes	PL4_1(21-523)	Proteins acting on carbohydrates	PL4	0.9612	extr: 22, cyto: 3, mito: 2	vl43-au16.g10454.t1 extr 24, mito 2	19	16	18	19	16	14	13	13	13	17	15	8	1	17	vl43-au17.g10503.t1
vl43-au16.g8149.t1	VDAG_JR2_Chr6g10830a	VDBG_09652	IPR015364 (RhgB_N), IPR029413 (RG-lyase_II), IPR029411 (RG-lyase_III)	yes	PL4_1(21-523)	Proteins acting on carbohydrates	PL4	0.9612	extr: 22, cyto: 3, mito: 2	vl43-au16.g8149.t1 extr 23, mito 2, cyto 2, cyto_mito 2	10	8	8	8	8	9	8	7	8	8	9	5	1	8.5	vl43-au17.g8189.t1
The experiment was repeated three times with two technical replicates. The number of identified peptides for each replicate is given and colored-coded with a graduated green to red scale resembling the minimum and maximum number of peptides. The signal-to-level (s/l) ratio (see MarVis-Suite handbook on http://marvis.gobics.de) was calculated using as signal the difference between SXM and xylem sa…
1The best hit in V. dahliae JR2 is VDAG_JR2_Chr3g11740a. Annotation of V. dahliae JR2 is different to V. longisporum 43 in VertiBase and V. alfalfae VaMs.102 and V. dahliae VdLs.17 in Ensemble. Therefore, the VdLs.17 homolog (VDAG_05455) was used for further predictions.
2The genomic DNA sequence of vl43-au16.g1734.t1 is found in V. dahliae JR2 in Ensemble, but no gene is predicted. In VdLs.17 a gene product (VDAG_07158) is predicted and was therefore used for further domain predictions.
3The best hit in V. dahliae JR2 is VDAG_JR2_Chr2g07750a. The annotation this gene is different to V. longisporum 43 in VertiBase and V. alfalfae VaMs.102 and V. dahliae VdLs.17 in Ensemble. Therefore, the VdLs.17 homolog (VDAG_01781) was used for further predictions.
4Two very good hits in V. dahliae JR2: VDAG_JR2_Chr4g01050a and VDAG_JR2_Chr4g01060a. The annotation in V. dahliae JR2 is different to V. longisporum 43 in VertiBase and V. alfalfae VaMs.102 and V. dahliae VdLs.17 in Ensemble. Therefore, the VdLs.17 homolog (VDAG_07660) was used for further predictions
5Best hit in V. dahliae JR2 is received with blasting the gDNA of V. longisporum 43: VDAG_JR2_Chr3g01030a. The annotation in V. dahliae JR2 is different to V. longisporum 43 in VertiBase and V. alfalfae VaMs.102 and V. dahliae VdLs.17 in Ensemble. Therefore, the VdLs.17 homolog (VDAG_04530) was used for further predictions.
6The best hit in V. dahliae JR2 is VDAG_JR2_Chr3g12810a. Annotation of V. dahliae JR2 is different to V. longisporum 43 in VertiBase and V. alfalfae VaMs.102 and V. dahliae VdLs.17 in Ensemble. Therefore, the VdLs.17 homolog (VDAG_05357) was used for further predictions.
