# Supplementary material for: Verticillium longisporum Elicits Media-Dependent Secretome Responses With Capacity to Distinguish Between Plant-Related Environments
Source: Front Microbiol. 2020 Aug 6;11:1876. doi: 10.3389/fmicb.2020.01876 (PMC7423881; doi:10.3389/fmicb.2020.01876)
Supplement: TABLE S5 — Functional groups of secreted proteins. [file Table_5.xlsx]

## Sheet: Supplementary Table 5
Supplementary Table 5. Functional groups of secreted proteins.
	All	Xylem sap	SXM	Core
Proteins acting on carbohydrates	159	15	64	80
Proteins with domains interacting with carbohydrates	19	5	5	9
Proteins involved in redox processes	36	2	13	21
Proteins involved in lipid metabolism	10	0	2	8
Peptidases	62	4	29	29
Pathogenicity factor	14	5	0	9
Others	32	1	16	15
Unknown	64	0	14	50
Total	396	32	143	221
