# Supplementary material for: Verticillium longisporum Elicits Media-Dependent Secretome Responses With Capacity to Distinguish Between Plant-Related Environments
Source: Front Microbiol. 2020 Aug 6;11:1876. doi: 10.3389/fmicb.2020.01876 (PMC7423881; doi:10.3389/fmicb.2020.01876)
Supplement: TABLE S6 — CAZyme classification of secreted proteins. [file Table_6.xlsx]

## Sheet: Supplementary Table 6
Supplementary Table 6. CAZyme classification of secreted proteins.
	All	Xylem sap	SXM	Core				All	Xylem sap	SXM	Core
GH3	5	0	3	2			Glycoside hydrolase	94	11	45	38
GH5	4	0	4	0			Polysaccharide lyase	36	2	9	25
GH5+CBM1	2	0	1	1			Carbohydrate esterase	21	1	6	14
GH6+CBM1	3	0	0	3			Glycosyl transferase	1	1	0	0
GH7	2	0	0	2			Auxiliary activities	19	4	4	11
GH10+CBM1	1	0	0	1
GH10+CBM22	3	0	0	3			Total	171	19	64	88
GH11	3	1	0	2
GH12	1	1	0	0			Non-catalytic, carbohydrate-binding modules	19	5	3	11
GH12+CBM1	1	0	0	1
GH13	1	1	0	0
GH15+CBM20	2	2	0	0
GH16	6	2	2	2
GH17	3	0	1	2
GH18	4	0	3	1
GH20	1	0	1	0
GH24	1	0	0	1
GH27	2	0	2	0
GH28	15	0	10	5
GH35	2	0	2	0
GH37	1	0	1	0
GH43	6	2	3	1
GH51	1	0	1	0
GH53	2	0	0	2
GH55	3	0	0	3
GH64	2	0	0	2
GH72	3	0	3	0
GH72+CBM43	2	0	2	0
GH79	2	0	0	2
GH81	2	0	2	0
GH93	2	0	2	0
GH105	1	0	1	0
GH114	2	0	0	2
GH125	1	0	1	0
GH131	1	1	0	0
GH134	1	1	0	0
GH Sum	94	11	45	38
PL1	21	0	6	15
PL1+CBM1	1	0	0	1
PL3	8	0	1	7
PL4	4	0	2	2
PL6	2	2	0	0
PL Sum	36	2	9	25
CE1	2	0	0	2
CE1+CBM1	2	1	0	1
CE5	5	0	1	4
CE8	5	0	1	4
CE12	5	0	4	1
CE16	2	0	0	2
CE Sum	21	1	6	14
GT1	1	1	0	0
GT Sum	1	1	0	0
AA2	3	0	2	1
AA3	9	0	1	8
AA5	1	0	1	0
AA9 (formerly GH61)	4	2	0	2
AA13+CBM20	2	2	0	0
AA Sum	19	4	4	11
CAZyme Sum	171	19	64	88
Total	396	32	143	221
CBMs	19	5	3	11
