# Supplementary material for: Verticillium longisporum Elicits Media-Dependent Secretome Responses With Capacity to Distinguish Between Plant-Related Environments
Source: Front Microbiol. 2020 Aug 6;11:1876. doi: 10.3389/fmicb.2020.01876 (PMC7423881; doi:10.3389/fmicb.2020.01876)
Supplement: TABLE S7 — Verticillium strains used in this study. [file Table_7.xlsx]

## Sheet: Supplementary Table 7
Supplementary Table 7. Verticillium strains used in this study.
V. longisporum
	Strain	Description	Reference
	V. longisporum 43	Wildtype, allodiploid, infecting oilseed rape Brassica napus	Zeise et al., 2002
V. dahliae
VGB Number	Strain	Description	Reference
	V. dahliae JR2	Wildtype, haploid, infecting tomato Solanum lycopersicum	Fradin et al., 2009
	WT/OE-GFP	pgpdA:GFP:trpCt:pgpdA:HYGR:trpCt	Tran et al., 2014
VGB126/VGB133	∆MEP2 deletion strain	∆MEP2::pgpdA:NATR:trpCt	This study
VGB127/VGB132	∆CBD1 deletion strain	∆CBD1::pgpdA:NATR:trpCt	This study
VGB128/VGB130	∆AMY1 deletion strain	∆AMY1::pgpdA:NATR:trpCt	This study
VGB129/VGB131	∆GLA1 deletion strain	∆GLA1::pgpdA:NATR:trpCt	This study
VGB203/VGB204	∆MEP1/∆MEP2 double deletion strain	∆MEP1::pgpdA:HYGR:trpCt; ∆MEP2::pgpdA:NATR:trpCt	This study
VGB226/VGB227	∆MEP1 deletion strain	∆MEP1::pgpdA:HYGR:trpCt	This study
VGB316/VGB317	∆CP1 deletion strain	∆CP1::pgpdA:NATR:trpCt	This study
VGB384/VGB385	∆NLP3 deletion strain	∆NLP3::pgpdA:NATR:trpCt	This study
VGB390/VGB391	∆NLP2 deletion strain	∆NLP2::pgpdA:HYGR:trpCt	This study
VGB400/VGB401	∆NLP3/∆NLP2 double deletion strain	∆NLP3::pgpdA:NATR:trpCt, ∆NLP2::pgpdA:HYGR:trpCt	This study
VGB406/VGB422	∆CP2 deletion strain	∆CP2::pgpdA:HYGR:trpCt	This study
VGB407/VGB408	Ectopic overexpression of NLP3-GFP in WT JR2	pgpdA:NLP3:GFP:trpCt:pgpdA:HYGR:trpCt	This study
VGB409/VGB410	Ectopic overexpression of NLP3-GFP in ∆NLP3	∆NLP3::pgpdA:NATR:trpCt; pgpdA:NLP3:GFP:trpCt:pgpdA:hygR:trpCt	This study
VGB423/VGB424	∆CP1/∆CP2 double deletion strain	∆CP2::pgpdA:HYGR:trpCt, ∆CP1::pgpdA:NATR:trpCt	This study
VGB429/VGB430	CP2 ectopic complementation strain	∆CP2::pgpdA:HYGR:trpCt; pCP2:CP2:CP2t:pgpdA:NATR:trpCt	This study
VGB431/VGB432	∆NLP3 deletion strain overexpressing GFP	∆NLP3::pgpdA:NATR:trpCt; pgpdA:GFP:trpCt:pgpdA:HYGR:trpCt	This study
VGB489/VGB490	CP1 ectopic complementation strain	∆CP1::pgpdA:NATR:trpCt; pCP1:CP1:CP1t:pgpdA:HYGR:trpCt	This study
p: promoter, t: terminator, HYGR: hygromycin B resistance marker, NATR: nourseothricin resistance marker, VGB: Verticillium strain collection Gerhard H. Braus, several VGB numbers for one genotype indicate independent transformants.
Fradin EF, Zhang Z, Ayala JCJ, Castroverde CDM, Nazar RN, Robb J, et al. Genetic dissection of Verticillium wilt resistance mediated by tomato Ve1. Plant Physiol. 2009; 150: 320–332.
Tran VT, Braus-Stromeyer SA, Kusch H, Reusche M, Kaever A, Kühn A, et al. Verticillium transcription activator of adhesion Vta2 suppresses microsclerotia formation and is required for systemic infection of plant roots. New Phytol. 2014. 202: 565–581.
Zeise K, von Tiedemann A. Host specialization among vegetative compatibility groups of Verticillium dahliae in relation to Verticillium longisporum. J Phytopathol. 2002; 150: 112–119.
