# Supplementary material for: Verticillium longisporum Elicits Media-Dependent Secretome Responses With Capacity to Distinguish Between Plant-Related Environments
Source: Front Microbiol. 2020 Aug 6;11:1876. doi: 10.3389/fmicb.2020.01876 (PMC7423881; doi:10.3389/fmicb.2020.01876)
Supplement: TABLE S9 — Plasmids used in this study. [file Table_9.xlsx]

## Sheet: Supplementary Table 9
Supplementary Table 9. Plasmids used in this study.
Plasmid	Description	Reference
pGreen2	pgpdA:GFP:trpCt:pgpdA:HYGR:trpCt; KANR, use EcoRV site for integration	Tran et al., 2014
pJet1.2	Cloning vector with AMPR	Thermo Fisher Scientific
pPK2	pgpdA:HYGR:trpCt; KANR; Cloning vector with KANR and HYGR, use EcoRV site for integration	Covert et al., 2001
pKO2	pgpdA:NATR; KANR; Cloning vector with KANR and NATR	This study
pNAT1	gpd promoter of A. nidulans and nat1 gene of Streptomyces noursei	Janus et al., 2007
pME4564 (pKO1)	ptrpC:HYGR; KANR; Cloning vector with KANR and HYGR without terminator, use EcoRV and StuI for exchange of ptrpC:HYGR with the desired fragment or ML1 and ML2 for amplification of backbone	This study
pME4815	pgpdA:NATR:trpCt; KANR;Cloning vector with KANR and NATR, use EcoRV site for integration	This study
pME4883	pNLP3:pgpdA:NATR:trpCt:NLP3t in pME4564	This study
pME4885	pNLP2:pgpdA:HYGR:trpCt:NLP2t in pME4564	This study
pME4887	pCP1:pgpdA:NATR:trpCt:CP1t in pME4564	This study
pME4888	pCP1:CP1:CP1t:pgpdA:HYGR:trpCt in pPK2	This study
pME4889	pCP2:pgpdA:HYGR:trpCt:CP2t in pME4564	This study
pME4890	pCP2:CP2:CP2t:pgpdA:NATR:trpCt in pME4815	This study
pME4891	pMEP1:pgpdA:HYGR:trpCt:MEP1t in pME4564	This study
pME4892	pMEP2:pgpdA:NATR:trpCt:MEP2t in pME4564	This study
pME4894	pGLA1:pgpdA:NATR:trpCt:GLA1t in pME4564	This study
pME4895	pCBD1:pgpdA:NATR:trpCt:CBD1t in pME4564	This study
pME4896	pAMY1:pgpdA:NATR:trpCt:AMY1t in pME4564	This study
pME4978	pgpdA:NATR:trpCt in pJET1.2	This study
pME4990	pgpdA:NLP3:GFP:trpCt:pgpdA:HYGR:trpCt in ppK2	This study
pSilent-1	Silencing cassette with trpC promoter of A. nidulans, HYGR	Nakayashiki et al., 2005
HYGR: hygromycin B resistance marker, KANR: kanamycin resistance marker, NATR: nourseothricin resistance marker, p: promoter, t: terminator.
Covert SF, Kapoor P, Lee M, Briley A, Nairn CJ. Agrobacterium tumefaciens-mediated transformation of Fusarium circinatum. Mycol Res. 2001. 105: 259–264.
Janus, D., Hoff, B., Hofmann, E., and Kück, U. (2007). An efficient fungal RNA-silencing system using the DsRed reporter gene. Appl. Environ. Microbiol. 73, 962–70. doi:10.1128/AEM.02127-06.
Nakayashiki, H., Hanada, S., Quoc, N. B., Kadotani, N., Tosa, Y., and Mayama, S. (2005). RNA silencing as a tool for exploring gene function in ascomycete fungi. Fungal Genet. Biol. 42, 275–283. doi:10.1016/j.fgb.2005.01.002.
Tran VT, Braus-Stromeyer SA, Kusch H, Reusche M, Kaever A, Kühn A, et al. Verticillium transcription activator of adhesion Vta2 suppresses microsclerotia formation and is required for systemic infection of plant roots. New Phytol. 2014. 202: 565–581.
