# Supplementary material for: Verticillium longisporum Elicits Media-Dependent Secretome Responses With Capacity to Distinguish Between Plant-Related Environments
Source: Front Microbiol. 2020 Aug 6;11:1876. doi: 10.3389/fmicb.2020.01876 (PMC7423881; doi:10.3389/fmicb.2020.01876)
Supplement: TABLE S10 — Mann–Whitney Test. [file Table_10.xlsx]

## Sheet: Supplementary Table 10
Supplementary Table 10. Mann-Whitney Test.
Figure 4A
Category	Mock	WT	∆GLA1			Mann-Whitney-Test / Two-tailed Test:
1 (healthy)	13	2	3						p-value
2 (weak symptoms)	2	1	2			Mock	-	WT	< 0.0001
3 (strong symptoms)	0	6	9			Mock	-	∆GLA1	< 0.0001
4 (very strong symptoms)	0	6	16			WT	-	∆GLA1	0.479592
n	15	15	30
	Mock	WT	∆GLA1
	1	1	1
	1	1	1
	1	2	1
	1	3	2
	1	3	2
	1	3	3
	1	3	3
	1	3	3
	1	3	3
	1	4	3
	1	4	3
	1	4	3
	1	4	3
	2	4	3
	2	4	4
			4
			4
			4
			4
			4
			4
			4
			4
			4
			4
			4
			4
			4
			4
			4
Figure 4B
Category	Mock	WT	∆CBD1	∆AMY1			Mann-Whitney-Test / Two-tailed Test:
1 (healthy)	15	2	6	3						p-value
2 (weak symptoms)	0	1	1	3			Mock	-	WT	< 0.0001
3 (strong symptoms)	0	5	8	8			Mock	-	∆CBD1	< 0.0001
4 (very strong symptoms)	0	7	15	16			Mock	-	∆AMY1	< 0.0001
							WT	-	∆CBD1	0.947076
n	15	15	30	30			WT	-	∆AMY1	0.754808
							∆CBD1	-	∆AMY1	0.69588
	Mock	WT	∆CBD1	∆AMY1
	1	1	1	1
	1	1	1	1
	1	2	1	1
	1	3	1	2
	1	3	1	2
	1	3	1	2
	1	3	2	3
	1	3	3	3
	1	4	3	3
	1	4	3	3
	1	4	3	3
	1	4	3	3
	1	4	3	3
	1	4	3	3
	1	4	3	4
			4	4
			4	4
			4	4
			4	4
			4	4
			4	4
			4	4
			4	4
			4	4
			4	4
			4	4
			4	4
			4	4
			4	4
			4	4
Figure 4C
Category	Mock	WT	∆MEP1	∆MEP2	∆MEP1∆MEP2			Mann-Whitney-Test / Two-tailed Test:
1 (healthy)	15	0	2	2	0						p-value
2 (weak symptoms)	0	3	5	7	6			Mock	-	WT	< 0.0001
3 (strong symptoms)	0	10	8	16	23			Mock	-	∆MEP1	< 0.0001
4 (very strong symptoms)	0	2	0	5	1			Mock	-	∆MEP2	< 0.0001
								Mock	-	∆MEP1∆MEP2	< 0.0001
n	15	15	15	30	30			WT	-	∆MEP1	< 0.0001
								WT	-	∆MEP2	0.605015
								WT	-	∆MEP1∆MEP2	0.752417
								∆MEP1	-	∆MEP2	0.130257
	Mock	WT	∆MEP1	∆MEP2	∆MEP1∆MEP2			∆MEP1	-	∆MEP1∆MEP2	0.0501985
	1	2	1	1	2			∆MEP2	-	∆MEP1∆MEP2	< 0.0001
	1	2	1	1	2
	1	2	2	2	2
	1	3	2	2	2
	1	3	2	2	2
	1	3	2	2	2
	1	3	2	2	3
	1	3	3	2	3
	1	3	3	2	3
	1	3	3	3	3
	1	3	3	3	3
	1	3	3	3	3
	1	3	3	3	3
	1	4	3	3	3
	1	4	3	3	3
				3	3
				3	3
				3	3
				3	3
				3	3
				3	3
				3	3
				3	3
				3	3
				3	3
				4	3
				4	3
				4	3
				4	3
				4	4
Figure 5
Category	Mock	WT	∆CP1	CP1-C	∆CP2	CP2-C	∆CP1∆CP2			Mann-Whitney-Test / Two-tailed Test:
1 (healthy)	30	2	4	4	7	6	3						p-value
2 (weak symptoms)	0	7	15	10	11	15	9			Mock	-	WT	< 0.0001
3 (strong symptoms)	0	12	26	30	20	30	34			Mock	-	∆CP1	< 0.0001
4 (very strong symptoms)	0	8	13	16	18	9	10			Mock	-	CP1-C	< 0.0001
										Mock	-	∆CP2	< 0.0001
n	30	29	58	60	56	60	56			Mock	-	CP2-C	< 0.0001
										Mock	-	∆CP1∆CP2	< 0.0001
										WT	-	∆CP1	0.754448
										WT	-	CP1-C	0.780819
	Mock	WT	∆CP1	CP1-C	∆CP2	CP2-C	∆CP1∆CP2			WT	-	∆CP2	0.973057
	1	1	1	1	1	1	1			WT	-	CP2-C	0.32465
	1	1	1	1	1	1	1			WT	-	∆CP1∆CP2	0.848643
	1	2	1	1	1	1	1			∆CP1	-	CP1-C	0.336184
	1	2	1	1	1	1	2			∆CP1	-	∆CP2	0.620259
	1	2	2	2	1	1	2			∆CP1	-	CP2-C	0.447813
	1	2	2	2	1	1	2			∆CP1	-	∆CP1∆CP2	0.585505
	1	2	2	2	1	2	2			CP1-C	-	∆CP2	0.767169
	1	2	2	2	2	2	2			CP1-C	-	CP2-C	0.074467
	1	2	2	2	2	2	2			CP1-C	-	∆CP1∆CP2	0.596823
	1	3	2	2	2	2	2			∆CP2	-	CP2-C	0.224393
	1	3	2	2	2	2	2			∆CP2	-	∆CP1∆CP2	0.888106
	1	3	2	2	2	2	2			CP2-C	-	∆CP1∆CP2	0.161945
	1	3	2	2	2	2	3
	1	3	2	2	2	2	3
	1	3	2	3	2	2	3
	1	3	2	3	2	2	3
	1	3	2	3	2	2	3
	1	3	2	3	2	2	3
	1	3	2	3	3	2	3
	1	3	3	3	3	2	3
	1	3	3	3	3	2	3
	1	4	3	3	3	3	3
	1	4	3	3	3	3	3
	1	4	3	3	3	3	3
	1	4	3	3	3	3	3
	1	4	3	3	3	3	3
	1	4	3	3	3	3	3
	1	4	3	3	3	3	3
	1	4	3	3	3	3	3
	1		3	3	3	3	3
			3	3	3	3	3
			3	3	3	3	3
			3	3	3	3	3
			3	3	3	3	3
			3	3	3	3	3
			3	3	3	3	3
			3	3	3	3	3
			3	3	3	3	3
			3	3	4	3	3
			3	3	4	3	3
			3	3	4	3	3
			3	3	4	3	3
			3	3	4	3	3
			3	3	4	3	3
			3	4	4	3	3
			4	4	4	3	3
			4	4	4	3	4
			4	4	4	3	4
			4	4	4	3	4
			4	4	4	3	4
			4	4	4	3	4
			4	4	4	4	4
			4	4	4	4	4
			4	4	4	4	4
			4	4	4	4	4
			4	4	4	4	4
			4	4		4
			4	4		4
				4		4
				4		4
Figure 7
Category	Mock	WT	∆NLP2	∆NLP3	∆NLP2∆NLP3			Mann-Whitney-Test / Two-tailed Test:
1 (healthy)	29	1	10	18	9						p-value
2 (weak symptoms)	1	7	24	18	24			Mock	-	WT	< 0.0001
3 (strong symptoms)	0	18	23	22	22			Mock	-	∆NLP2	< 0.0001
4 (very strong symptoms)	0	4	3	2	5			Mock	-	∆NLP3	< 0.0001
								Mock	-	∆NLP2∆NLP3	< 0.0001
n	30	30	60	60	60			WT	-	∆NLP2	0.00402102
								WT	-	∆NLP3	0.000539579
								WT	-	∆NLP2∆NLP3	0.0112513
								∆NLP2	-	∆NLP3	0.277191
	Mock	WT JR2	∆NLP2	∆NLP3	∆NLP2∆NLP3			∆NLP2	-	∆NLP2∆NLP3	0.711776
	1	1	1	1	1			∆NLP3	-	∆NLP2∆NLP3	0.153416
	1	2	1	1	1
	1	2	1	1	1
	1	2	1	1	1
	1	2	1	1	1
	1	2	1	1	1
	1	2	1	1	1
	1	2	1	1	1
	1	3	1	1	1
	1	3	1	1	2
	1	3	2	1	2
	1	3	2	1	2
	1	3	2	1	2
	1	3	2	1	2
	1	3	2	1	2
	1	3	2	1	2
	1	3	2	1	2
	1	3	2	1	2
	1	3	2	2	2
	1	3	2	2	2
	1	3	2	2	2
	1	3	2	2	2
	1	3	2	2	2
	1	3	2	2	2
	1	3	2	2	2
	1	3	2	2	2
	1	4	2	2	2
	1	4	2	2	2
	1	4	2	2	2
	2	4	2	2	2
			2	2	2
			2	2	2
			2	2	2
			2	2	3
			3	2	3
			3	2	3
			3	3	3
			3	3	3
			3	3	3
			3	3	3
			3	3	3
			3	3	3
			3	3	3
			3	3	3
			3	3	3
			3	3	3
			3	3	3
			3	3	3
			3	3	3
			3	3	3
			3	3	3
			3	3	3
			3	3	3
			3	3	3
			3	3	3
			3	3	4
			3	3	4
			4	3	4
			4	4	4
			4	4	4
